# Supplementary material for: Assessing the relationship between male alcohol consumption and intimate partner violence against women in Sub-Saharan Africa: A dual-dataset secondary analysis of recent DHS surveys
Source: PLoS One. 2026 Apr 21;21(4):e0331422. doi: 10.1371/journal.pone.0331422 (PMC13098983; doi:10.1371/journal.pone.0331422)
Supplement: S1 File — (CSV) [file pone.0331422.s001.csv]

v001	v002	v003	v013	v025	hvidx	v106	v120	v130	v190	v384b	v632	v701	v714	v744a	v744b	v744c	v744d	v744e	d005	d103a	d103b	d103c	d105a	d105b	d105c	d105d	d105e	d105f	d105g	d105h	d105i	d105j	d105k	d105l	d129	mv464a	country	husband_drinks	physical_violence	sexual_violence	emotional_violence	wt
4	3	2	20-24	rural	1	no education	no	catholic	poorest	no	joint decision	no education	no	no	no	no	yes	no	751507	never	never	never	never	never	never	never	never	never		never	never	never	never		never afraid	product not used	Burukinafaso	No	0	0	0	.75150698
4	13	4	25-29	rural	1	no education	no	catholic	poorest	no	joint decision	no education	no	no	no	yes	yes	no	751507	never	never	never	never	never	never	never	never	never		never	never	never	never		sometimes afraid	product not used	Burukinafaso	No	0	0	0	.75150698
4	31	2	40-44	rural	1	primary	yes	catholic	middle	no	respondent	no education	no	yes	yes	yes	yes	yes	751507	never	never	never	never	never	never	never	never	never		never	never	never	never		sometimes afraid	product not used	Burukinafaso	No	0	0	0	.75150698
4	40	2	35-39	rural	1	no education	yes	catholic	richer	no	husband/partner	no education	yes	no	no	no	no	no																		product not used	Burukinafaso	No	0	0	0
4	40	3	30-34	rural	1	no education	yes	catholic	richer	no	husband/partner	no education	yes	no	no	no	no	no																		product not used	Burukinafaso	No	0	0	0
4	49	2	40-44	rural	1	no education	no	protestant	middle	yes	joint decision	no education	no	no	no	no	no	no																		product not used	Burukinafaso	No	0	0	0
4	49	6	20-24	rural	8	no education	no	protestant	middle	no	joint decision	no education	no	yes	no	yes	yes	no	2244202	never	never	never	never	never	never	never	never	never		never	never	never	never		sometimes afraid	product not used	Burukinafaso	No	0	0	0	2.2442019
4	49	10	20-24	rural	9	no education	no	protestant	middle	no	joint decision	no education	no	no	no	no	no	no																		product not used	Burukinafaso	No	0	0	0
4	67	2	30-34	rural	1	no education	yes	protestant	middle	no	joint decision	no education	yes	yes	yes	yes	yes	yes	751507	never	never	never	never	never	never	never	never	never		never	never	never	never		sometimes afraid	product not used	Burukinafaso	No	0	0	0	.75150698
4	77	9	20-24	rural	8	no education	no	protestant	poorest	yes	husband/partner	secondary	yes	no	no	no	no	no																		product not used	Burukinafaso	No	0	0	0
4	86	4	20-24	rural	3	no education	yes	protestant	poorer	yes	husband/partner	primary	no	no	no	no	no	no	1496135	never	never	never	never	never	never	never	never	never		never	never	never	never		sometimes afraid	product not used	Burukinafaso	No	0	0	0	1.496135
4	95	2	20-24	rural	4	secondary	yes	catholic	poorest	no	respondent	don't know	no	no	no	no	no	no	2244202	never	never	never	never	never	never	never	never	never		never	never	never	never		sometimes afraid	product not used	Burukinafaso	No	0	0	0	2.2442019
4	95	6	35-39	rural	5	no education	yes	catholic	poorest	no	joint decision	no education	no	yes	yes	no	yes	no																		product not used	Burukinafaso	No	0	0	0
4	104	2	30-34	rural	1	no education	no	catholic	poorest	no	husband/partner	primary	no	no	no	no	no	no	751507	never	never	never	never	never	never	never	never	never		never	never	never	never		never afraid	product not used	Burukinafaso	No	0	0	0	.75150698
4	113	2	40-44	rural	1	no education	no	protestant	poorest	no	joint decision	no education	no	no	no	yes	yes	no	751507	never	never	never	never	never	never	never	never	never		never	never	never	never		sometimes afraid	product not used	Burukinafaso	No	0	0	0	.75150698
5	11	2	20-24	rural	1	no education	no	traditional/animist	poorest	no	joint decision	no education	no	no	yes	no	no	no	923657	often	never	never	never	never	never	never	never	never		never	never	never	never		most of the time afraid	product not used	Burukinafaso	No	0	0	1	.923657
5	23	2	20-24	rural	1	secondary	yes	protestant	richer	no	joint decision	no education	no	no	no	no	no	no	923657	never	never	never	never	never	never	never	never	never		never	never	never	never		sometimes afraid	product not used	Burukinafaso	No	0	0	0	.923657
5	36	3	40-44	rural	1	no education	no	catholic	poorest	no	husband/partner	no education	yes	no	no	no	no	no	3861604	never	never	sometimes	never	never	never	never	never	never		never	never	never	never		sometimes afraid	product not used	Burukinafaso	No	0	0	0	3.861604
5	36	2	40-44	rural	1	no education	no	catholic	poorest	no	husband/partner	no education	yes	no	no	no	no	no																		product not used	Burukinafaso	No	0	0	0
5	48	2	25-29	rural	1	no education	no	catholic	poorest	no	husband/partner	no education	no	no	no	no	no	no	923657	never	never	sometimes	never	never	never	never	never	never		never	never	never	never		sometimes afraid	product not used	Burukinafaso	No	0	0	0	.923657
5	73	2	30-34	rural	1	no education	no	catholic	poorest	no	other	no education	no	no	yes	no	yes	no	923657	never	never	never	never	never	never	never	never	never		never	never	never	never		sometimes afraid	product not used	Burukinafaso	No	0	0	0	.923657
5	86	2	45-49	rural	1	no education	no	muslim	poorest	no	husband/partner	no education	yes	yes	yes	yes	yes	yes																		product not used	Burukinafaso	No	0	0	0
5	98	2	20-24	rural	1	no education	yes	muslim	poorer	no	joint decision	no education	no	yes	no	yes	yes	no	923657	never	never	never	never	yes, but not in the last 12 months	yes, but not in the last 12 months	never	never	never		never	never	never	never		most of the time afraid	product not used	Burukinafaso	No	0	0	0	.923657
5	111	3	35-39	rural	1	no education	no	muslim	poorest	no	joint decision	no education	no	yes	yes	yes	yes	no																		product not used	Burukinafaso	No	0	0	0
5	111	2	45-49	rural	1	no education	no	muslim	poorest	no	joint decision	no education	no	yes	yes	yes	no	no	1838859	never	never	never	never	never	never	never	never	never		never	never	never	never		sometimes afraid	product not used	Burukinafaso	No	0	0	0	1.838859
5	124	2	25-29	rural	1	no education	no	muslim	poorer	no	joint decision	no education	no	yes	no	no	yes	no	923657	often	never	often	never	never	never	never	never	never		never	never	never	never		most of the time afraid	product not used	Burukinafaso	No	0	0	1	.923657
5	136	2	30-34	rural	1	no education	no	muslim	poorest	no	husband/partner	no education	no	no	no	no	no	no	2758289	never	never	never	never	never	never	never	never	never		never	never	never	never		sometimes afraid	product not used	Burukinafaso	No	0	0	0	2.7582891
5	136	11	20-24	rural	10	no education	no	muslim	poorest	no	other	no education	no	no	no	yes	yes	no																		product not used	Burukinafaso	No	0	0	0
5	161	8	15-19	rural	3	no education	yes	protestant	poorest	no	husband/partner	no education	no	no	no	no	no	no	923657	never	never	sometimes	never	never	never	never	never	never		never	never	never	never		sometimes afraid	product not used	Burukinafaso	No	0	0	0	.923657
6	8	6	25-29	rural	1	no education	yes	muslim	middle	no	joint decision	no education	no	yes	yes	no	yes	no																		product not used	Burukinafaso	No	0	0	0
6	19	2	30-34	rural	1	no education	no	muslim	poorest	no	joint decision	no education	no	no	yes	yes	yes	yes	750320	never	never	often	never	often	never	never	never	never		never	never	never	never		sometimes afraid	product not used	Burukinafaso	No	1	0	1	.75032002
6	30	2	25-29	rural	1	no education	no	muslim	poorer	yes	husband/partner	no education	no	yes	yes	yes	yes	no	750320	never	never	never	never	never	never	never	never	never		never	never	never	never		sometimes afraid	product not used	Burukinafaso	No	0	0	0	.75032002
6	40	2	40-44	rural	1	no education	yes	muslim	poorer	no	joint decision	no education	no	yes	yes	no	yes	no	1493772	never	never	never	never	never	never	never	never	never		never	never	never	never		never afraid	product not used	Burukinafaso	No	0	0	0	1.493772
6	40	3	35-39	rural	1	primary	yes	muslim	poorer	no	joint decision	no education	no	no	yes	yes	yes	no																		product not used	Burukinafaso	No	0	0	0
6	51	2	25-29	rural	1	no education	yes	muslim	poorer	no	joint decision	no education	yes	yes	yes	yes	yes	no	750320	never	never	never	never	often	never	never	never	never		never	never	never	never		sometimes afraid	product not used	Burukinafaso	No	1	0	0	.75032002
6	62	2	20-24	rural	1	primary	no	muslim	poorer	no	joint decision	no education	no	don't know	don't know	yes	yes	no	750320	never	never	never	never	never	never	never	never	never		never	never	never	never		sometimes afraid	product not used	Burukinafaso	No	0	0	0	.75032002
6	73	2	25-29	rural	1	primary	yes	protestant	poorest	no	joint decision	no education	no	no	no	yes	yes	no	750320	never	never	never	never	never	never	never	never	never		never	never	never	never		sometimes afraid	product not used	Burukinafaso	No	0	0	0	.75032002
6	84	2	20-24	rural	1	primary	no	muslim	poorest	no	husband/partner	no education	no	no	no	no	no	no	750320	never	never	never	never	never	never	never	never	never		never	never	never	never		sometimes afraid	product not used	Burukinafaso	No	0	0	0	.75032002
6	95	3	30-34	rural	1	no education	yes	muslim	middle	yes	joint decision	no education	no	no	no	no	no	no																		product not used	Burukinafaso	No	0	0	0
6	95	2	30-34	rural	1	no education	yes	muslim	middle	yes	joint decision	no education	no	no	yes	yes	yes	no	1493772	never	never	often	never	never	never	never	never	never		never	never	never	never		most of the time afraid	product not used	Burukinafaso	No	0	0	1	1.493772
6	116	6	30-34	rural	5	primary	yes	muslim	poorest	no	joint decision	no education	no	yes	no	yes	yes	no	750320	never	never	never	never	never	never	never	never	never		never	never	never	never		sometimes afraid	product not used	Burukinafaso	No	0	0	0	.75032002
6	127	2	20-24	rural	1	no education	no	muslim	middle	no	joint decision	no education	no	no	no	no	yes	no	750320	never	never	never	never	never	never	never	never	never		never	never	never	never		sometimes afraid	product not used	Burukinafaso	No	0	0	0	.75032002
7	36	2	40-44	rural	1	no education	no	catholic	poorest	no	husband/partner	no education	no	yes	no	no	no	no	2968995	never	never	never	never	never	never	never	never	never		never	never	never	never		sometimes afraid	product not used	Burukinafaso	No	0	0	0	2.9689951
7	36	3	35-39	rural	1	no education	no	catholic	poorest	no	husband/partner	no education	no	yes	yes	yes	yes	no																		product not used	Burukinafaso	No	0	0	0
7	48	2	40-44	rural	1	no education	no	protestant	poorest	no	husband/partner	no education	no	yes	yes	no	yes	yes	710154	never	often	often	never	often	never	often	never	never		never	never	never	never		never afraid	product not used	Burukinafaso	No	1	0	1	.710154
7	70	2	35-39	rural	1	no education	no	protestant	poorest	no	respondent	no education	no	no	no	no	no	no	710154	never	never	never	never	never	never	never	never	never		never	never	never	never		sometimes afraid	product not used	Burukinafaso	No	0	0	0	.710154
7	93	2	30-34	rural	1	no education	no	protestant	poorest	no	husband/partner	don't know	yes	no	no	no	no	no																		product not used	Burukinafaso	No	0	0	0
7	104	2	30-34	rural	1	no education	no	catholic	poorest	no	husband/partner	no education	yes	no	no	no	no	no	710154	never	never	never	often	often	yes, but not in the last 12 months	sometimes	never	never		sometimes	never	never	never		most of the time afraid	product not used	Burukinafaso	No	1	0	0	.710154
7	115	2	20-24	rural	1	no education	no	catholic	poorest	no	joint decision	no education	no	no	no	no	yes	no	710154	often	never	often	never	often	never	never	never	never		never	never	never	never		sometimes afraid	product not used	Burukinafaso	No	1	0	1	.710154
7	138	2	35-39	rural	1	primary	no	catholic	poorest	no	joint decision	no education	yes	no	no	no	yes	no	710154	often	never	often	never	often	never	never	never	never		never	never	never	never		most of the time afraid	product not used	Burukinafaso	No	1	0	1	.710154
8	10	2	15-19	rural	1	primary	no	catholic	poorest	no	joint decision	no education	no	no	no	no	no	no	756736	never	never	never	never	never	never	never	never	never		never	never	never	never		most of the time afraid	product not used	Burukinafaso	No	0	0	0	.75673598
8	18	2	35-39	rural	1	no education	no	catholic	poorest	no	joint decision	no education	no	yes	no	no	yes	no	756736	often	never	never	never	never	never	never	never	never		never	never	never	never		most of the time afraid	product not used	Burukinafaso	No	0	0	1	.75673598
8	27	5	25-29	rural	4	no education	yes	protestant	poorest	no	husband/partner	no education	yes	no	no	no	yes	no	756736	never	never	often	sometimes	sometimes	sometimes	sometimes	never	never		never	never	never	never		most of the time afraid	product not used	Burukinafaso	No	0	0	1	.75673598
8	35	2	45-49	rural	1	no education	yes	catholic	poorest	no	husband/partner	no education	no	no	yes	no	yes	no																		product not used	Burukinafaso	No	0	0	0
8	35	4	20-24	rural	3	primary	yes	catholic	poorest	no	husband/partner	don't know	no	no	no	no	no	no	1506546	never	never	never	never	never	never	never	never	never		never	never	never	never		never afraid	product not used	Burukinafaso	No	0	0	0	1.506546
8	52	2	20-24	rural	1	primary	no	protestant	poorest	no	husband/partner	no education	no	no	no	no	no	no	756736	never	never	never	never	never	never	never	never	never		never	never	never	never		sometimes afraid	product not used	Burukinafaso	No	0	0	0	.75673598
8	60	2	40-44	rural	1	no education	no	muslim	poorest	no	respondent	no education	no	no	no	no	no	no	756736	never	never	never	never	never	never	never	never	never		never	never	never	never		never afraid	product not used	Burukinafaso	No	0	0	0	.75673598
8	77	2	25-29	rural	1	no education	no	muslim	poorer	no	joint decision	no education	yes	no	no	no	yes	no	756736	never	never	never	never	never	never	never	never	never		never	never	never	never		never afraid	product not used	Burukinafaso	No	0	0	0	.75673598
8	85	3	25-29	rural	1	no education	no	muslim	poorest	no	respondent	no education	no	no	no	yes	yes	yes	1506546	never	never	never	never	never	never	never	never	never		never	never	never	never		never afraid	10	Burukinafaso		0	0	0	1.506546
8	94	10	25-29	rural	3	no education	no	muslim	poorest	no	husband/partner	no education	no	don't know	don't know	don't know	don't know	don't know																		product not used	Burukinafaso	No	0	0	0
8	94	9	40-44	rural	15	no education	no	muslim	poorest	no	respondent	secondary	no	no	no	no	no	no																		product not used	Burukinafaso	No	0	0	0
8	102	2	25-29	rural	1	secondary	yes	muslim	middle	no	joint decision	primary	yes	no	yes	no	no	no	756736	never	never	never	never	never	never	never	never	never		never	never	never	never		never afraid	product not used	Burukinafaso	No	0	0	0	.75673598
9	16	2	30-34	urban	1	secondary	yes	muslim	middle	no	husband/partner	primary	yes	no	no	no	no	no	288556	never	never	sometimes	never	never	never	never	never	never		never	never	never	never		sometimes afraid	product not used	Burukinafaso	No	0	0	0	.28855601
9	26	2	25-29	urban	1	primary	yes	catholic	richer	yes	respondent	no education	no	no	don't know	yes	yes	no	288556	often	often	often	never	often	never	never	never	never		never	never	never	never		most of the time afraid	4	Burukinafaso		1	0	1	.28855601
9	35	4	20-24	urban	1	no education	no	muslim	poorest	no	joint decision	no education	no	no	yes	no	yes	no																		product not used	Burukinafaso	No	0	0	0
9	45	3	35-39	urban	2	no education	no	muslim	poorer	no	husband/partner	no education	yes	yes	yes	yes	yes	no	288556	never	never	never	never	never	never	never	never	never		never	never	never	never		sometimes afraid	product not used	Burukinafaso	No	0	0	0	.28855601
9	55	2	35-39	urban	1	no education	yes	muslim	richer	no	respondent	secondary	no	no	no	no	no	no	288556	never	never	never	never	never	never	never	never	never		never	never	never	never		never afraid	product not used	Burukinafaso	No	0	0	0	.28855601
9	64	2	20-24	urban	1	no education	yes	muslim	richer	no	husband/partner	no education	yes	no	no	yes	no	no	288556	never	never	never	never	never	never	never	never	never		never	never	never	never		sometimes afraid	product not used	Burukinafaso	No	0	0	0	.28855601
9	74	8	35-39	urban	3	no education	yes	muslim	richer	no	husband/partner	don't know	yes	no	no	no	no	no																		product not used	Burukinafaso	No	0	0	0
9	84	2	25-29	urban	1	no education	no	muslim	poorest	yes	joint decision	no education	no	no	no	yes	no	no	288556	never	never	never	never	never	never	never	never	never		never	never	never	never		sometimes afraid	product not used	Burukinafaso	No	0	0	0	.28855601
9	93	2	40-44	urban	1	primary	no	muslim	middle	yes	respondent	no education	yes	yes	yes	yes	yes	no																		8	Burukinafaso		0	0	0
9	103	2	30-34	urban	1	no education	yes	muslim	richest	yes	joint decision	no education	no	no	no	yes	yes	no																		product not used	Burukinafaso	No	0	0	0
9	103	4	25-29	urban	3	no education	yes	muslim	richest	yes	respondent	no education	no	yes	yes	yes	yes	no																		product not used	Burukinafaso	No	0	0	0
9	103	6	20-24	urban	5	no education	yes	muslim	richest	no	joint decision	secondary	no	no	no	no	yes	no																		product not used	Burukinafaso	No	0	0	0
9	123	2	35-39	urban	1	secondary	yes	muslim	richer	yes	joint decision	primary	no	no	yes	yes	yes	no																		product not used	Burukinafaso	No	0	0	0
10	50	2	25-29	urban	1	secondary	yes	catholic	richest	yes	joint decision	higher	no	no	no	no	no	no	355206	never	never	never	never	never	never	never	never	never		never	never	never	never		never afraid	product not used	Burukinafaso	No	0	0	0	.35520601
10	70	2	30-34	urban	1	no education	no	muslim	poorer	no	joint decision	no education	no	no	no	no	yes	no	355206	never	never	sometimes	never	never	never	never	never	never		never	never	never	never		sometimes afraid	product not used	Burukinafaso	No	0	0	0	.35520601
10	111	2	25-29	urban	1	secondary	yes	muslim	richer	no	husband/partner	primary	yes	no	yes	yes	yes	no	355206	never	never	never	never	never	never	never	never	never		never	never	never	never		never afraid	20	Burukinafaso		0	0	0	.35520601
10	131	2	25-29	urban	1	no education	no	protestant	richer	yes	husband/partner	secondary	yes	no	no	yes	no	no	355206	sometimes	sometimes	sometimes	never	often	never	never	never	never		never	never	never	never		most of the time afraid	product not used	Burukinafaso	No	1	0	0	.35520601
10	171	2	20-24	urban	1	higher	yes	muslim	richer	yes	joint decision	secondary	no	no	no	yes	yes	no	355206	never	never	never	never	never	never	never	never	never		never	never	never	never		never afraid	product not used	Burukinafaso	No	0	0	0	.35520601
10	191	4	40-44	urban	3	primary	no	catholic	poorer	no	husband/partner	primary	no	yes	no	yes	no	no	705150	never	never	never	never	never	never	never	never	never		never	never	never	never		sometimes afraid	product not used	Burukinafaso	No	0	0	0	.70515001
10	212	2	40-44	urban	1	primary	no	muslim	richer	no	respondent	no education	no	no	yes	yes	yes	no																		product not used	Burukinafaso	No	0	0	0
10	252	3	40-44	urban	1	no education	no	muslim	middle	no	other	no education	no	yes	yes	yes	yes	no																		product not used	Burukinafaso	No	0	0	0
11	3	2	30-34	rural	1	no education	yes	catholic	richer	no	respondent	no education	yes	no	no	no	no	no																		product not used	Burukinafaso	No	0	0	0
11	11	2	45-49	rural	1	primary	yes	protestant	middle	no	respondent	primary	yes	no	no	no	no	no	917282	never	never	never	never	never	never	never	never	never		never	never	never	never		never afraid	product not used	Burukinafaso	No	0	0	0	.91728199
11	20	2	20-24	rural	1	no education	yes	protestant	poorest	no	respondent	primary	yes	no	no	no	no	no	917282	never	never	never	never	never	never	never	never	never		never	never	never	never		never afraid	product not used	Burukinafaso	No	0	0	0	.91728199
11	28	2	35-39	rural	1	no education	yes	protestant	middle	no	husband/partner	no education	yes	no	no	no	no	no	917282	never	never	never	never	never	never	never	never	never		never	never	never	never		never afraid	product not used	Burukinafaso	No	0	0	0	.91728199
11	44	2	20-24	rural	1	no education	yes	catholic	poorer	no	respondent	primary	yes	no	no	no	no	no	917282	never	never	never	never	never	never	never	never	never		never	never	never	never		never afraid	product not used	Burukinafaso	No	0	0	0	.91728199
11	52	2	45-49	rural	1	no education	yes	catholic	middle	no	respondent	no education	yes	no	no	no	no	no																		product not used	Burukinafaso	No	0	0	0
11	60	2	40-44	rural	1	no education	yes	catholic	middle	no	respondent	no education	yes	no	no	no	no	no	1826168	sometimes	never	sometimes	never	never	never	never	never	never		never	never	never	never		most of the time afraid	product not used	Burukinafaso	No	0	0	0	1.8261679
11	76	2	30-34	rural	1	no education	yes	muslim	middle	no	joint decision	no education	yes	no	no	no	no	no	917282	sometimes	sometimes	sometimes	sometimes	sometimes	sometimes	sometimes	never	never		never	never	sometimes	sometimes		sometimes afraid	product not used	Burukinafaso	No	0	0	0	.91728199
11	84	3	20-24	rural	2	primary	yes	muslim	middle	yes	husband/partner	secondary	yes	yes	yes	yes	yes	no	917282	sometimes	never	sometimes	sometimes	sometimes	never	sometimes	never	never		never	never	never	never		most of the time afraid	product not used	Burukinafaso	No	0	0	0	.91728199
11	92	2	25-29	rural	1	secondary	yes	muslim	poorer	no	husband/partner	no education	yes	no	no	no	no	no	917282	never	never	never	never	never	never	never	never	never		never	never	never	never		sometimes afraid	product not used	Burukinafaso	No	0	0	0	.91728199
12	20	2	40-44	rural	1	no education	yes	muslim	poorer	no	husband/partner	no education	yes	no	yes	yes	no	no	882446	never	never	sometimes	never	never	never	never	never	never		never	never	never	never		sometimes afraid	product not used	Burukinafaso	No	0	0	0	.88244599
12	30	6	20-24	rural	1	no education	yes	muslim	middle	no	husband/partner	secondary	no	no	no	no	no	no	1756815	never	never	never	never	never	never	never	never	never		never	never	never	never		never afraid	product not used	Burukinafaso	No	0	0	0	1.756815
12	30	2	25-29	rural	1	no education	yes	muslim	middle	no	respondent	secondary	yes	no	no	no	no	no																		product not used	Burukinafaso	No	0	0	0
12	40	9	25-29	rural	1	no education	yes	muslim	middle	no	husband/partner	no education	yes	no	no	no	no	no																		product not used	Burukinafaso	No	0	0	0
12	40	2	35-39	rural	1	no education	yes	muslim	middle	no	respondent	no education	yes	no	no	no	no	no	1756815	never	never	never	never	never	never	never	never	never		never	never	never	never		never afraid	product not used	Burukinafaso	No	0	0	0	1.756815
12	50	2	35-39	rural	1	no education	yes	muslim	middle	no	husband/partner	no education	yes	yes	yes	yes	yes	no																		product not used	Burukinafaso	No	0	0	0
12	50	8	25-29	rural	1	no education	yes	muslim	middle	no	husband/partner	no education	yes	no	no	no	no	no	2635222	never	never	never	never	never	never	never	never	never		never	never	never	never		most of the time afraid	product not used	Burukinafaso	No	0	0	0	2.635222
12	61	2	30-34	rural	1	no education	yes	muslim	middle	no	respondent	primary	yes	no	no	no	no	no	882446	never	never	never	never	never	never	never	never	never		never	never	never	never		never afraid	product not used	Burukinafaso	No	0	0	0	.88244599
12	71	2	15-19	rural	1	no education	no	muslim	poorer	no	husband/partner	no education	yes	no	no	no	no	no	882446	never	never	never	never	never	never	never	never	never		never	never	never	never		never afraid	product not used	Burukinafaso	No	0	0	0	.88244599
12	81	2	40-44	rural	1	no education	yes	muslim	middle	no	husband/partner	no education	no	no	no	no	no	no	882446	never	never	sometimes	never	never	never	never	never	never		never	never	never	never		never afraid	product not used	Burukinafaso	No	0	0	0	.88244599
12	91	2	25-29	rural	1	no education	no	muslim	richer	no	joint decision	no education	no	no	no	no	no	no	882446	never	never	never	never	never	never	never	never	never		never	never	never	never		never afraid	product not used	Burukinafaso	No	0	0	0	.88244599
12	102	9	25-29	rural	1	no education	yes	muslim	middle	no	husband/partner	no education	no	no	no	no	no	no																		product not used	Burukinafaso	No	0	0	0
12	102	2	45-49	rural	1	no education	yes	muslim	middle	no	husband/partner	no education	no	no	no	no	no	no	2635222	never	never	never	never	never	never	never	never	never		never	never	never	never		never afraid	product not used	Burukinafaso	No	0	0	0	2.635222
12	102	12	20-24	rural	3	no education	yes	muslim	middle	no	husband/partner	secondary	no	no	no	no	no	no																		product not used	Burukinafaso	No	0	0	0
12	112	2	20-24	rural	1	no education	no	muslim	middle	no	husband/partner	secondary	no	no	no	no	no	no	882446	never	never	never	never	never	never	never	never	never		never	never	never	never		never afraid	product not used	Burukinafaso	No	0	0	0	.88244599
12	122	2	25-29	rural	1	no education	yes	muslim	middle	no	respondent	no education	yes	no	no	no	no	no																		product not used	Burukinafaso	No	0	0	0
12	122	7	30-34	rural	1	no education	yes	muslim	middle	no	husband/partner	no education	yes	no	no	no	no	no	1756815	never	never	never	never	never	never	never	never	never		never	never	never	never		never afraid	product not used	Burukinafaso	No	0	0	0	1.756815
13	5	2	35-39	rural	1	no education	yes	catholic	middle	yes	joint decision	no education	yes	yes	yes	yes	yes	yes	1415559	never	never	never	never	never	never	never	never	never		never	never	never	never		most of the time afraid	product not used	Burukinafaso	No	0	0	0	1.4155591
13	11	2	40-44	rural	1	no education	yes	catholic	poorest	no	respondent	no education	no	no	no	no	no	no	2123338	never	never	never	never	never	never	never	never	never		never	never	never	never		never afraid	product not used	Burukinafaso	No	0	0	0	2.123338
13	17	2	20-24	rural	1	primary	yes	catholic	middle	no	husband/partner	primary	no	no	no	no	no	no	711034	never	never	never	never	never	never	never	never	never		never	never	never	never		never afraid	product not used	Burukinafaso	No	0	0	0	.711034
13	29	2	30-34	rural	1	no education	no	catholic	poorest	no	joint decision	no education	no	no	no	no	no	no	711034	never	sometimes	often	never	never	never	never	never	never		never	never	never	never		sometimes afraid	product not used	Burukinafaso	No	0	0	1	.711034
13	53	2	40-44	rural	1	no education	yes	catholic	middle	no	husband/partner	primary	yes	no	no	no	no	no	2123338	never	never	never	never	never	never	never	never	never		never	never	never	never		never afraid	product not used	Burukinafaso	No	0	0	0	2.123338
13	59	3	35-39	rural	2	no education	no	catholic	poorer	no	joint decision	no education	yes	yes	no	yes	yes	no	711034	never	never	never	never	yes, but not in the last 12 months	never	never	never	never		never	never	never	never		most of the time afraid	product not used	Burukinafaso	No	0	0	0	.711034
13	71	5	25-29	rural	3	no education	yes	muslim	poorer	no	husband/partner	no education	yes	no	no	no	no	no																		product not used	Burukinafaso	No	0	0	0
13	71	9	20-24	rural	4	no education	yes	muslim	poorer	no	husband/partner	no education	no	yes	no	yes	no	no	1415559	never	never	never	never	never	never	never	never	never		never	never	never	never		most of the time afraid	product not used	Burukinafaso	No	0	0	0	1.4155591
13	77	2	35-39	rural	1	no education	yes	muslim	poorest	no	husband/partner	no education	yes	no	no	no	no	no																		product not used	Burukinafaso	No	0	0	0
13	77	6	30-34	rural	1	primary	yes	muslim	poorest	no	husband/partner	no education	no	no	no	no	no	no	2123338	never	never	never	never	never	never	never	never	never		never	never	never	never		never afraid	product not used	Burukinafaso	No	0	0	0	2.123338
13	77	12	20-24	rural	10	no education	yes	muslim	poorest	no	joint decision	no education	yes	no	no	no	no	no																		product not used	Burukinafaso	No	0	0	0
14	44	2	25-29	urban	1	secondary	yes	muslim	richest	yes	joint decision	higher	no	no	no	no	no	no	452989	never	never	never	never	never	never	never	never	never		never	never	never	never		never afraid	product not used	Burukinafaso	No	0	0	0	.45298901
14	64	2	25-29	urban	1	secondary	yes	muslim	richest	yes	husband/partner	higher	yes	no	no	no	no	no	452989	sometimes	never	never	never	never	never	never	never	never		never	never	never	never		never afraid	product not used	Burukinafaso	No	0	0	0	.45298901
14	183	2	25-29	urban	1	secondary	yes	muslim	richest	yes	joint decision	secondary	yes	no	no	no	no	no	452989	never	never	never	never	never	never	never	never	never		never	never	never	never		never afraid	product not used	Burukinafaso	No	0	0	0	.45298901
14	203	5	15-19	urban	1	primary	yes	muslim	richest	no	joint decision	no education	no	no	no	no	no	no	899268	never	never	never	never	never	never	never	never	never		never	never	never	never		never afraid	product not used	Burukinafaso	No	0	0	0	.89926797
14	203	2	30-34	urban	1	no education	yes	muslim	richest	no	joint decision	no education	no	no	no	no	no	no																		product not used	Burukinafaso	No	0	0	0
15	1	2	40-44	urban	1	primary	yes	muslim	richest	yes	joint decision	don't know	no	no	no	no	no	no	261877	never	never	never	never	never	never	never	never	never		never	never	never	never		never afraid	product not used	Burukinafaso	No	0	0	0	.261877
15	27	2	30-34	urban	1	primary	yes	catholic	richest	yes	husband/partner	primary	yes	no	no	no	no	no	519875	never	never	never	never	never	never	never	never	never		never	never	never	never		sometimes afraid	product not used	Burukinafaso	No	0	0	0	.51987499
15	35	2	35-39	urban	1	secondary	yes	muslim	richest	yes	joint decision	don't know	yes	no	no	no	no	no	261877	yes, but not in the last 12 months	never	sometimes	never	never	never	never	never	never		sometimes	never	never	never		most of the time afraid	product not used	Burukinafaso	No	0	0	0	.261877
15	44	2	25-29	urban	1	primary	yes	catholic	richest	yes	respondent	secondary	no	no	no	no	no	no	261877	never	never	never	never	never	never	never	never	never		never	never	never	never		sometimes afraid	product not used	Burukinafaso	No	0	0	0	.261877
15	94	2	45-49	urban	1	secondary	no	muslim	richest	yes	respondent	higher	yes	no	no	no	no	no																		product not used	Burukinafaso	No	0	0	0
16	37	2	35-39	urban	1	no education	yes	protestant	richer	no	respondent	no education	yes	no	no	no	no	no	362033	never	never	never	never	never	never	never	never	never		never	never	never	never		never afraid	product not used	Burukinafaso	No	0	0	0	.36203301
16	65	2	35-39	urban	1	secondary	yes	catholic	richest	yes	joint decision	higher	yes	no	no	no	no	no																		product not used	Burukinafaso	No	0	0	0
16	79	2	35-39	urban	1	secondary	yes	muslim	richest	yes	joint decision	secondary	yes	no	no	no	no	no	362033	never	never	never	never	never	never	never	never	never		never	never	never	never		never afraid	product not used	Burukinafaso	No	0	0	0	.36203301
16	135	2	45-49	urban	1	no education	no	muslim	middle	no	respondent	no education	no	no	no	no	no	no	718702	never	never	never	never	never	never	never	never	never		never	never	never	never		never afraid	product not used	Burukinafaso	No	0	0	0	.71870202
16	135	4	20-24	urban	3	no education	no	muslim	middle	no	husband/partner	no education	no	no	no	no	no	no																		product not used	Burukinafaso	No	0	0	0
16	149	2	20-24	urban	1	primary	yes	muslim	richer	yes	joint decision	primary	no	no	no	no	no	no	362033	never	never	never	never	never	never	never	never	never		never	never	never	never		never afraid	product not used	Burukinafaso	No	0	0	0	.36203301
16	163	2	35-39	urban	1	no education	yes	muslim	middle	yes	respondent	primary	no	no	no	no	no	no																		product not used	Burukinafaso	No	0	0	0
17	50	2	20-24	urban	1	no education	no	muslim	middle	no	joint decision	no education	no	no	no	no	no	no	311333	never	never	never	never	never	never	never	never	never		never	never	never	never		sometimes afraid	product not used	Burukinafaso	No	0	0	0	.311333
17	99	2	35-39	urban	1	secondary	yes	catholic	richer	yes	respondent	secondary	yes	no	no	no	no	no																		product not used	Burukinafaso	No	0	0	0
17	116	2	25-29	urban	1	no education	yes	muslim	richer	no	joint decision	secondary	no	no	no	no	no	no	311333	never	never	never	never	never	never	never	never	never		never	never	never	never		never afraid	product not used	Burukinafaso	No	0	0	0	.311333
17	132	2	30-34	urban	1	secondary	yes	catholic	richest	yes	joint decision	higher	yes	no	no	no	no	no	311333	never	never	never	never	never	never	never	never	never		never	never	never	never		never afraid	product not used	Burukinafaso	No	0	0	0	.311333
17	149	2	40-44	urban	1	no education	yes	catholic	middle	no	husband/partner	primary	yes	no	no	no	no	no	311333	never	never	never	never	never	never	never	never	never		never	never	never	never		never afraid	product not used	Burukinafaso	No	0	0	0	.311333
17	199	2	30-34	urban	1	secondary	yes	catholic	richest	yes	joint decision	higher	no	no	no	no	no	no	311333	never	never	never	never	never	never	never	never	never		never	never	never	never		never afraid	product not used	Burukinafaso	No	0	0	0	.311333
17	215	2	20-24	urban	1	no education	yes	muslim	middle	no	respondent	no education	no	no	no	no	no	no	618053	never	never	never	never	never	never	never	never	never		never	never	never	never		never afraid	product not used	Burukinafaso	No	0	0	0	.61805302
17	215	5	25-29	urban	1	no education	yes	muslim	middle	no	respondent	no education	no	no	no	no	no	no																		product not used	Burukinafaso	No	0	0	0
18	2	3	35-39	rural	1	no education	yes	muslim	middle	yes	husband/partner	no education	yes	yes	yes	yes	yes	yes	1474843	never	never	never	never	never	never	never	never	never		never	never	never	never		most of the time afraid	product not used	Burukinafaso	No	0	0	0	1.474843
18	2	2	40-44	rural	1	no education	yes	muslim	middle	no	husband/partner	no education	yes	yes	yes	yes	yes	no																		product not used	Burukinafaso	No	0	0	0
18	6	2	30-34	rural	1	no education	yes	muslim	middle	no	respondent	no education	no	no	no	no	no	no	740812	never	never	never	never	never	never	never	never	never		never	never	never	never		never afraid	product not used	Burukinafaso	No	0	0	0	.740812
18	11	4	35-39	rural	1	no education	no	muslim	poorest	no	husband/partner	no education	no	no	no	no	no	no	740812	never	never	never	never	never	never	never	never	never		never	never	never	never		never afraid	product not used	Burukinafaso	No	0	0	0	.740812
18	19	6	25-29	rural	1	no education	no	muslim	poorest	no	husband/partner	no education	no	no	no	no	no	no																		1	Burukinafaso	Yes	0	0	0
18	19	2	25-29	rural	1	no education	no	muslim	poorest	no	husband/partner	no education	no	no	no	no	no	no	1474843	never	never	never	never	never	never	never	never	never		never	never	never	never		never afraid	1	Burukinafaso	Yes	0	0	0	1.474843
18	31	2	30-34	rural	1	no education	yes	muslim	middle	yes	respondent	no education	no	no	no	no	no	no																		product not used	Burukinafaso	No	0	0	0
19	3	2	25-29	rural	1	secondary	yes	catholic	poorer	no	respondent	no education	no	no	no	no	no	no	853285	never	never	never	never	never	never	never	never	never		never	never	never	never		never afraid	product not used	Burukinafaso	No	0	0	0	.85328501
19	11	2	20-24	rural	1	no education	yes	muslim	richer	yes	joint decision	no education	yes	no	no	no	no	no	853285	never	never	never	never	never	never	never	never	never		never	never	never	never		sometimes afraid	product not used	Burukinafaso	No	0	0	0	.85328501
19	20	3	25-29	rural	1	no education	no	protestant	poorer	no	respondent	primary	yes	no	no	no	no	no	1698760	never	never	never	never	never	never	never	never	never		never	never	never	never		never afraid	product not used	Burukinafaso	No	0	0	0	1.69876
19	20	2	30-34	rural	1	primary	no	protestant	poorer	no	respondent	primary	yes	no	no	no	no	no																		product not used	Burukinafaso	No	0	0	0
19	28	2	35-39	rural	1	no education	yes	protestant	poorer	no	respondent	primary	yes	no	no	no	no	no	2548141	never	never	never	never	never	never	never	never	never		never	never	never	never		never afraid	product not used	Burukinafaso	No	0	0	0	2.548141
19	28	3	30-34	rural	1	no education	yes	protestant	poorer	no	respondent	primary	yes	no	no	no	no	no																		product not used	Burukinafaso	No	0	0	0
19	44	9	35-39	rural	1	no education	yes	catholic	middle	no	respondent	no education	no	no	no	no	no	no																		product not used	Burukinafaso	No	0	0	0
19	44	2	35-39	rural	1	no education	yes	catholic	middle	no	husband/partner	no education	yes	no	no	no	no	no	1698760	never	never	sometimes	never	never	never	never	never	never		never	never	never	never		sometimes afraid	product not used	Burukinafaso	No	0	0	0	1.69876
19	60	2	20-24	rural	1	no education	yes	catholic	richer	no	husband/partner	no education	yes	no	no	no	no	no	853285	never	never	never	never	never	never	never	never	never		never	never	never	never		never afraid	product not used	Burukinafaso	No	0	0	0	.85328501
19	68	2	25-29	rural	1	no education	yes	catholic	poorest	yes	husband/partner	no education	yes	yes	yes	yes	yes	no	1698760	never	never	never	never	never	never	never	never	never		never	never	never	never		sometimes afraid	product not used	Burukinafaso	No	0	0	0	1.69876
19	68	8	20-24	rural	7	no education	yes	catholic	poorest	no	husband/partner	no education	yes	no	no	no	no	no																		product not used	Burukinafaso	No	0	0	0
19	76	2	25-29	rural	1	no education	yes	catholic	middle	yes	husband/partner	primary	yes	no	no	no	no	no	853285	never	never	never	never	never	never	never	never	never		never	never	never	never		never afraid	product not used	Burukinafaso	No	0	0	0	.85328501
19	84	2	30-34	rural	1	no education	yes	catholic	poorest	no	husband/partner	no education	yes	no	no	no	no	no	853285	never	never	never	never	never	never	never	never	never		never	never	never	never		never afraid	product not used	Burukinafaso	No	0	0	0	.85328501
19	92	9	30-34	rural	1	no education	yes	protestant	poorer	no	husband/partner	no education	no	no	no	no	no	no																		product not used	Burukinafaso	No	0	0	0
19	92	2	35-39	rural	1	no education	yes	catholic	poorer	no	husband/partner	no education	no	no	no	no	no	no																		product not used	Burukinafaso	No	0	0	0
19	100	6	20-24	rural	1	no education	yes	muslim	poorest	yes	husband/partner	no education	yes	no	no	no	no	no																		product not used	Burukinafaso	No	0	0	0
19	100	2	45-49	rural	1	no education	yes	muslim	poorest	yes	husband/partner	no education	yes	yes	yes	yes	yes	no	2548141	yes, but not in the last 12 months	never	yes, but not in the last 12 months	never	yes, but not in the last 12 months	never	never	never	never		never	never	never	never		sometimes afraid	product not used	Burukinafaso	No	0	0	0	2.548141
20	5	2	30-34	rural	1	no education	yes	catholic	poorest	no	husband/partner	no education	yes	yes	yes	yes	yes	no	573300	never	never	sometimes	never	never	never	never	never	never		never	never	never	never		sometimes afraid	product not used	Burukinafaso	No	0	0	0	.5733
20	10	2	40-44	rural	1	no education	yes	muslim	poorer	no	husband/partner	no education	yes	no	no	no	no	no	1141353	never	never	never	never	never	never	never	never	never		never	never	never	never		never afraid	product not used	Burukinafaso	No	0	0	0	1.141353
20	16	2	45-49	rural	1	no education	yes	catholic	poorer	no	husband/partner	no education	yes	no	no	no	no	no	1141353	never	never	never	never	never	never	never	never	never		never	never	never	never		never afraid	product not used	Burukinafaso	No	0	0	0	1.141353
20	16	5	45-49	rural	1	no education	yes	catholic	poorer	no	husband/partner	no education	yes	no	no	no	no	no																		product not used	Burukinafaso	No	0	0	0
20	21	8	25-29	rural	1	no education	yes	muslim	poorer	no	husband/partner	no education	yes	no	no	no	no	no																		product not used	Burukinafaso	No	0	0	0
20	21	5	40-44	rural	1	no education	yes	muslim	poorer	no	husband/partner	no education	yes	yes	yes	yes	yes	no	1141353	never	never	sometimes	never	never	never	never	never	never		never	never	never	never		sometimes afraid	product not used	Burukinafaso	No	0	0	0	1.141353
20	27	2	25-29	rural	1	no education	yes	catholic	middle	no	respondent	primary	no	no	no	no	no	no	573300	never	never	never	never	never	never	never	never	never		never	never	never	never		never afraid	product not used	Burukinafaso	No	0	0	0	.5733
20	32	2	30-34	rural	1	no education	yes	muslim	poorer	no	husband/partner	no education	no	no	no	no	no	no	573300	never	never	never	never	never	never	never	never	never		never	never	never	never		never afraid	product not used	Burukinafaso	No	0	0	0	.5733
20	43	2	40-44	rural	1	no education	yes	catholic	middle	yes	respondent	no education	no	no	no	no	no	no	1712030	never	never	never	never	never	never	never	never	never		never	never	never	never		never afraid	product not used	Burukinafaso	No	0	0	0	1.7120301
20	43	9	30-34	rural	1	no education	yes	catholic	middle	yes	respondent	no education	no	no	no	no	no	no																		product not used	Burukinafaso	No	0	0	0
20	48	4	20-24	rural	1	no education	yes	catholic	poorer	no	husband/partner	no education	yes	no	no	no	no	no	1712030	never	never	never	never	never	never	never	never	never		never	never	never	never		never afraid	product not used	Burukinafaso	No	0	0	0	1.7120301
20	48	3	20-24	rural	1	no education	yes	catholic	poorer	no	husband/partner	no education	yes	no	no	no	no	no																		product not used	Burukinafaso	No	0	0	0
20	48	2	30-34	rural	1	no education	yes	catholic	poorer	no	husband/partner	no education	yes	no	no	no	no	no																		product not used	Burukinafaso	No	0	0	0
20	54	2	35-39	rural	1	no education	yes	catholic	middle	no	husband/partner	no education	yes	no	no	no	no	no	573300	never	never	never	never	never	never	never	never	never		never	never	never	never		never afraid	product not used	Burukinafaso	No	0	0	0	.5733
20	70	2	30-34	rural	1	no education	yes	muslim	middle	yes	respondent	no education	no	no	no	no	no	no	573300	never	never	never	never	never	never	never	never	never		never	never	never	never		never afraid	product not used	Burukinafaso	No	0	0	0	.5733
21	7	2	25-29	rural	1	no education	yes	muslim	middle	yes	respondent	no education	yes	no	no	no	no	no	642893	never	never	never	never	never	never	never	never	never		never	never	never	never		sometimes afraid	product not used	Burukinafaso	No	0	0	0	.64289302
21	15	2	30-34	rural	1	no education	yes	muslim	richer	yes	husband/partner	no education	yes	no	no	no	no	no	642893	never	never	never	never	never	never	never	never	never		never	never	never	never		sometimes afraid	product not used	Burukinafaso	No	0	0	0	.64289302
21	32	2	40-44	rural	1	no education	yes	muslim	poorer	no	husband/partner	no education	yes	no	no	no	no	no	642893	never	never	never	never	never	never	never	never	never		never	never	never	never		never afraid	product not used	Burukinafaso	No	0	0	0	.64289302
21	49	2	25-29	rural	1	no education	yes	muslim	middle	no	husband/partner	primary	yes	no	no	no	no	no																		product not used	Burukinafaso	No	0	0	0
21	49	5	35-39	rural	1	no education	yes	muslim	middle	no	husband/partner	primary	yes	no	no	no	no	no	1279901	never	never	never	never	never	never	never	never	never		never	never	never	never		never afraid	product not used	Burukinafaso	No	0	0	0	1.279901
21	58	2	35-39	rural	1	no education	yes	catholic	middle	no	husband/partner	no education	yes	no	no	no	no	no	1279901	never	never	yes, but not in the last 12 months	never	never	never	never	never	never		never	never	never	never		never afraid	product not used	Burukinafaso	No	0	0	0	1.279901
21	66	2	45-49	rural	1	no education	yes	catholic	middle	yes	respondent	primary	no	no	no	no	no	no	642893	never	never	never	never	never	never	never	never	never		never	never	never	never		never afraid	product not used	Burukinafaso	No	0	0	0	.64289302
21	75	2	25-29	rural	1	no education	no	catholic	poorer	no	joint decision	no education	no	no	no	no	no	no	642893	never	never	never	never	never	never	never	never	never		never	never	never	never		never afraid	product not used	Burukinafaso	No	0	0	0	.64289302
21	92	2	45-49	rural	1	no education	no	catholic	middle	no	husband/partner	no education	yes	yes	yes	yes	yes	no	642893	never	never	never	never	never	never	never	never	never		never	never	never	never		sometimes afraid	product not used	Burukinafaso	No	0	0	0	.64289302
21	101	2	35-39	rural	1	primary	yes	muslim	middle	yes	respondent	no education	yes	no	no	no	no	no																		product not used	Burukinafaso	No	0	0	0
22	1	2	30-34	rural	1	no education	yes	muslim	richer	yes	husband/partner	no education	yes	no	no	no	no	no	1510623	never	never	never	never	never	never	never	never	never		never	never	never	never		sometimes afraid	product not used	Burukinafaso	No	0	0	0	1.510623
22	19	2	40-44	rural	1	no education	yes	muslim	poorer	yes	joint decision	no education	yes	no	no	no	no	no	758784	never	never	never	never	never	never	never	never	never		never	never	never	never		sometimes afraid	4	Burukinafaso		0	0	0	.758784
22	25	2	35-39	rural	1	no education	yes	muslim	richer	yes	respondent	no education	yes	no	no	no	no	no	1510623	never	never	never	never	never	never	never	never	never		never	never	never	never		never afraid	product not used	Burukinafaso	No	0	0	0	1.510623
22	25	8	20-24	rural	1	no education	yes	muslim	richer	yes	husband/partner	no education	yes	no	no	no	no	no																		product not used	Burukinafaso	No	0	0	0
22	36	2	45-49	rural	1	no education	yes	muslim	richer	yes	respondent	no education	no	no	no	no	no	no																		product not used	Burukinafaso	No	0	0	0
22	54	2	30-34	rural	1	primary	yes	muslim	richer	no	respondent	no education	yes	no	no	no	no	no	758784	never	never	never	never	never	never	never	never	never		never	never	never	never		never afraid	product not used	Burukinafaso	No	0	0	0	.758784
22	60	4	20-24	rural	3	secondary	yes	muslim	richer	no	respondent	secondary	yes	no	no	no	no	no	758784	never	never	never	never	never	never	never	never	never		never	never	never	never		never afraid	product not used	Burukinafaso	No	0	0	0	.758784
22	72	6	25-29	rural	5	no education	yes	muslim	richer	no	joint decision	no education	no	no	no	no	no	no	758784	never	never	never	never	never	never	never	never	never		never	never	never	never		never afraid	product not used	Burukinafaso	No	0	0	0	.758784
25	11	2	35-39	rural	1	no education	no	catholic	poorest	no	joint decision	no education	yes	no	no	no	no	no																		product not used	Burukinafaso	No	0	0	0
25	33	2	35-39	rural	1	no education	no	catholic	poorer	no	other	primary	yes	no	no	no	no	no	650050	never	never	never	never	never	never	never	never	never		never	never	never	never		sometimes afraid	product not used	Burukinafaso	No	0	0	0	.65004998
25	44	2	30-34	rural	1	no education	no	catholic	poorest	no	joint decision	no education	yes	yes	yes	no	no	no																		product not used	Burukinafaso	No	0	0	0
25	65	2	40-44	rural	1	no education	no	muslim	poorer	no	joint decision	primary	yes	yes	yes	yes	yes	yes	650050	never	never	never	never	never	never	never	never	never		never	never	never	never		never afraid	product not used	Burukinafaso	No	0	0	0	.65004998
25	76	3	30-34	rural	1	no education	no	catholic	richer	no	husband/partner	primary	no	no	no	no	no	no	1294151	never	never	never	never	never	never	never	never	never		never	never	never	never		never afraid	not every day	Burukinafaso		0	0	0	1.2941509
25	76	2	35-39	rural	1	primary	no	catholic	richer	yes	husband/partner	primary	yes	no	no	no	no	no																		not every day	Burukinafaso		0	0	0
25	109	2	25-29	rural	1	primary	no	catholic	poorer	no	joint decision	primary	no	no	no	no	no	no	1941226	never	never	never	never	never	never	never	never	never		never	never	never	never		never afraid	product not used	Burukinafaso	No	0	0	0	1.941226
25	142	2	20-24	rural	1	secondary	no	catholic	poorer	no	joint decision	no education	yes	no	don't know	no	no	no	650050	never	never	never	never	never	never	never	never	never		never	never	never	never		never afraid	product not used	Burukinafaso	No	0	0	0	.65004998
28	5	2	30-34	rural	1	no education	no	catholic	poorest	no	joint decision	primary	no	no	no	no	no	no	549122	never	never	sometimes	never	never	never	never	never	never		never	never	never	never		sometimes afraid	product not used	Burukinafaso	No	0	0	0	.54912198
28	10	3	35-39	rural	1	no education	no	muslim	poorest	no	joint decision	no education	no	no	no	no	no	no	1093217	never	never	never	never	never	never	never	never	never		never	never	never	never		most of the time afraid	product not used	Burukinafaso	No	0	0	0	1.093217
28	15	2	35-39	rural	1	primary	no	muslim	poorer	no	joint decision	no education	yes	yes	yes	yes	yes	yes																		product not used	Burukinafaso	No	0	0	0
28	15	3	35-39	rural	1	no education	no	muslim	poorer	no	joint decision	no education	no	no	yes	no	no	no	1639826	never	never	never	never	never	never	never	never	never		never	never	never	never		sometimes afraid	product not used	Burukinafaso	No	0	0	0	1.6398261
28	20	5	30-34	rural	4	secondary	no	catholic	poorest	no	joint decision	no education	yes	no	no	no	no	no	549122	never	never	never	never	never	never	never	never	never		never	never	never	never		never afraid	product not used	Burukinafaso	No	0	0	0	.54912198
28	25	2	30-34	rural	1	primary	no	muslim	poorest	no	respondent	primary	no	no	no	yes	no	no																		product not used	Burukinafaso	No	0	0	0
28	46	5	30-34	rural	4	no education	yes	muslim	poorest	no	joint decision	no education	no	no	no	no	yes	no																		product not used	Burukinafaso	No	0	0	0
28	46	10	30-34	rural	9	no education	yes	muslim	poorest	no	husband/partner	secondary	yes	no	no	no	no	no																		product not used	Burukinafaso	No	0	0	0
28	46	18	20-24	rural	17	no education	yes	muslim	poorest	yes	other	no education	no	no	no	no	no	no	2295756	never	never	never	never	never	never	never	never	never		never	never	never	never		most of the time afraid	product not used	Burukinafaso	No	0	0	0	2.2957561
28	46	22	15-19	rural	21	secondary	yes	catholic	poorest	no	joint decision	secondary	yes	no	yes	yes	no	no																		product not used	Burukinafaso	No	0	0	0
28	51	2	25-29	rural	1	primary	no	muslim	poorest	no	joint decision	primary	yes	no	no	no	no	no	549122	never	never	never	never	yes, but not in the last 12 months	never	never	never	never		never	never	never	never		sometimes afraid	product not used	Burukinafaso	No	0	0	0	.54912198
28	56	4	25-29	rural	3	primary	no	muslim	poorest	no	joint decision	don't know	yes	yes	yes	yes	don't know	no	549122	never	never	never	never	never	never	never	never	never		never	never	never	never		sometimes afraid	product not used	Burukinafaso	No	0	0	0	.54912198
28	61	2	40-44	rural	1	no education	no	muslim	poorest	no	joint decision	no education	yes	no	no	no	no	no																		product not used	Burukinafaso	No	0	0	0
28	66	2	40-44	rural	1	primary	no	muslim	poorest	no	joint decision	no education	yes	yes	no	no	yes	no	549122	never	never	never	never	never	never	never	never	never		never	never	never	never		sometimes afraid	product not used	Burukinafaso	No	0	0	0	.54912198
29	38	2	35-39	urban	1	primary	yes	muslim	richest	yes	respondent	primary	yes	no	no	no	no	no																		product not used	Burukinafaso	No	0	0	0
29	38	3	30-34	urban	1	primary	yes	muslim	richest	yes	respondent	no education	yes	no	no	no	no	no	929802	never	never	never	never	never	never	never	never	never		never	never	never	never		sometimes afraid	product not used	Burukinafaso	No	0	0	0	.929802
29	62	4	25-29	urban	3	primary	yes	muslim	richer	yes	joint decision	no education	no	yes	yes	yes	no	no	619868	never	never	never	never	never	never	never	never	never		never	never	never	never		sometimes afraid	product not used	Burukinafaso	No	0	0	0	.61986798
29	62	9	35-39	urban	8	no education	yes	muslim	richer	yes	joint decision	primary	yes	yes	yes	yes	yes	yes																		product not used	Burukinafaso	No	0	0	0
29	94	3	20-24	urban	4	secondary	no	muslim	poorer	no	joint decision	secondary	no	no	no	no	no	no																		product not used	Burukinafaso	No	0	0	0
29	101	3	45-49	urban	1	no education	yes	protestant	richer	no	other	no education	yes	no	no	no	no	no																		10	Burukinafaso		0	0	0
29	101	2	45-49	urban	1	no education	yes	catholic	richer	yes	respondent	primary	yes	no	no	no	no	no																		10	Burukinafaso		0	0	0
29	101	4	45-49	urban	1	primary	yes	catholic	richer	no	joint decision	no education	no	no	yes	yes	yes	no																		10	Burukinafaso		0	0	0
30	3	2	25-29	rural	1	no education	yes	protestant	middle	no	respondent	no education	no	no	no	no	no	no	750979	never	never	never	never	never	never	never	never	never		never	never	never	never		never afraid	product not used	Burukinafaso	No	0	0	0	.75097901
30	19	2	30-34	rural	1	no education	no	protestant	poorest	no	respondent	no education	no	no	no	no	no	no	750979	never	never	never	never	never	never	never	never	never		never	never	never	never		sometimes afraid	product not used	Burukinafaso	No	0	0	0	.75097901
30	34	2	40-44	rural	1	no education	yes	protestant	middle	no	respondent	no education	no	no	no	no	no	no	1495084	sometimes	never	sometimes	sometimes	sometimes	sometimes	sometimes	never	never		never	never	sometimes	never		most of the time afraid	product not used	Burukinafaso	No	0	0	0	1.495084
30	34	5	45-49	rural	1	primary	yes	protestant	middle	no	respondent	no education	yes	no	no	no	no	no																		product not used	Burukinafaso	No	0	0	0
30	109	2	35-39	rural	1	no education	yes	catholic	poorer	no	husband/partner	no education	yes	no	no	no	no	no	750979	never	never	sometimes	never	never	never	never	never	never		never	never	never	never		sometimes afraid	product not used	Burukinafaso	No	0	0	0	.75097901
30	125	2	15-19	rural	1	secondary	yes	traditional/animist	middle	no	husband/partner	primary	yes	no	no	no	no	no	750979	never	never	never	never	never	never	never	never	never		never	never	never	never		never afraid	product not used	Burukinafaso	No	0	0	0	.75097901
30	140	2	40-44	rural	1	no education	yes	protestant	richer	no	husband/partner	no education	yes	no	no	no	no	no																		product not used	Burukinafaso	No	0	0	0
30	155	2	20-24	rural	1	secondary	yes	protestant	middle	no	husband/partner	primary	yes	no	no	no	no	no	750979	never	never	never	never	never	never	never	never	never		never	never	never	never		never afraid	product not used	Burukinafaso	No	0	0	0	.75097901
30	170	2	35-39	rural	1	no education	yes	protestant	poorer	yes	husband/partner	no education	yes	no	yes	no	no	no	750979	never	never	never	never	never	never	never	never	never		never	never	never	never		sometimes afraid	product not used	Burukinafaso	No	0	0	0	.75097901
31	10	2	40-44	rural	1	no education	yes	muslim	middle	yes	joint decision	no education	no	no	no	no	no	no	1074660	never	never	never	never	never	never	never	never	never		never	never	never	never		never afraid	product not used	Burukinafaso	No	0	0	0	1.0746599
31	26	2	25-29	rural	1	no education	yes	catholic	middle	yes	respondent	no education	no	no	no	no	no	no	1074660	sometimes	sometimes	sometimes	sometimes	sometimes	never	sometimes	never	never		never	never	never	never		sometimes afraid	product not used	Burukinafaso	No	0	0	0	1.0746599
31	42	2	15-19	rural	1	no education	yes	muslim	middle	no	husband/partner	no education	no	no	no	no	no	no																		product not used	Burukinafaso	No	0	0	0
31	42	4	25-29	rural	1	no education	yes	muslim	middle	yes	husband/partner	no education	no	no	no	no	no	no	2139484	never	never	never	never	never	never	never	never	never		never	never	never	never		never afraid	product not used	Burukinafaso	No	0	0	0	2.1394839
31	57	2	20-24	rural	1	secondary	yes	muslim	middle	no	respondent	no education	no	no	no	no	no	no	1074660	never	never	never	never	never	never	never	never	never		never	never	never	never		never afraid	product not used	Burukinafaso	No	0	0	0	1.0746599
31	73	2	45-49	rural	1	no education	yes	muslim	richer	no	joint decision	no education	no	no	no	no	no	no	2139484	sometimes	sometimes	sometimes	sometimes	sometimes	sometimes	sometimes	never	never		never	never	never	never		sometimes afraid	product not used	Burukinafaso	No	0	0	0	2.1394839
31	73	5	40-44	rural	1	no education	yes	muslim	richer	no	joint decision	no education	no	no	no	no	no	no																		product not used	Burukinafaso	No	0	0	0
31	136	2	25-29	rural	1	no education	yes	muslim	richer	yes	husband/partner	primary	yes	no	no	no	no	no	1074660	never	never	never	never	never	never	never	never	never		never	never	never	never		never afraid	product not used	Burukinafaso	No	0	0	0	1.0746599
31	151	4	25-29	rural	3	no education	yes	muslim	middle	no	husband/partner	no education	yes	no	no	no	no	no	1074660	never	never	never	never	never	never	never	never	never		never	never	never	never		never afraid	product not used	Burukinafaso	No	0	0	0	1.0746599
31	167	2	40-44	rural	1	no education	yes	muslim	middle	no	husband/partner	no education	yes	no	no	no	no	no																		product not used	Burukinafaso	No	0	0	0
31	183	7	40-44	rural	1	no education	yes	muslim	poorer	yes	husband/partner	no education	yes	yes	yes	yes	yes	no	2139484	never	never	sometimes	never	sometimes	sometimes	never	never	never		never	never	never	never		sometimes afraid	product not used	Burukinafaso	No	0	0	0	2.1394839
31	183	2	30-34	rural	1	no education	yes	muslim	poorer	yes	husband/partner	no education	yes	no	no	no	no	no																		product not used	Burukinafaso	No	0	0	0
31	199	8	45-49	rural	1	no education	yes	muslim	richer	yes	respondent	no education	yes	no	no	no	no	no	3209226	never	never	yes, but not in the last 12 months	yes, but not in the last 12 months	yes, but not in the last 12 months	never	never	never	never		never	never	yes, but not in the last 12 months	never		sometimes afraid	product not used	Burukinafaso	No	0	0	0	3.2092259
31	199	2	35-39	rural	1	primary	yes	muslim	richer	yes	joint decision	no education	yes	no	no	no	no	no																		product not used	Burukinafaso	No	0	0	0
32	61	2	20-24	urban	1	secondary	yes	muslim	richer	yes	respondent	secondary	no	no	no	no	no	no	422752	never	never	never	never	never	never	never	never	never		never	never	never	never		never afraid	product not used	Burukinafaso	No	0	0	0	.42275199
32	108	2	35-39	urban	1	secondary	yes	catholic	richest	yes	respondent	secondary	yes	no	no	no	no	no																		product not used	Burukinafaso	No	0	0	0
32	132	3	15-19	urban	1	no education	yes	muslim	richest	yes	respondent	secondary	yes	no	no	no	no	no	422752	never	never	never	never	never	never	never	never	never		never	never	never	never		never afraid	product not used	Burukinafaso	No	0	0	0	.42275199
32	156	2	40-44	urban	1	no education	yes	muslim	richest	yes	husband/partner	no education	no	no	no	no	no	no																		product not used	Burukinafaso	No	0	0	0
32	180	2	25-29	urban	1	no education	yes	muslim	richest	yes	husband/partner	no education	no	no	no	no	no	no																		product not used	Burukinafaso	No	0	0	0
32	227	8	20-24	urban	7	secondary	yes	muslim	middle	no	respondent	secondary	no	no	no	no	no	no																		product not used	Burukinafaso	No	0	0	0
32	251	2	15-19	urban	1	primary	no	muslim	middle	no	husband/partner	primary	no	no	no	no	no	no	422752	never	never	never	never	sometimes	never	never	never	never		never	never	never	never		never afraid	product not used	Burukinafaso	No	0	0	0	.42275199
33	5	3	15-19	rural	1	no education	yes	muslim	richer	yes	husband/partner	no education	yes	no	no	no	no	no																		product not used	Burukinafaso	No	0	0	0
33	5	2	30-34	rural	1	no education	yes	muslim	richer	yes	husband/partner	no education	yes	no	no	no	no	no	2116866	never	never	never	never	never	never	never	never	never		never	never	never	never		never afraid	product not used	Burukinafaso	No	0	0	0	2.1168661
33	16	2	20-24	rural	1	no education	yes	muslim	middle	no	husband/partner	no education	yes	no	no	no	no	no	1063299	never	never	never	never	never	never	never	never	never		never	never	never	never		never afraid	product not used	Burukinafaso	No	0	0	0	1.0632989
33	27	2	15-19	rural	1	no education	yes	muslim	poorer	no	husband/partner	no education	yes	no	no	no	no	no	1063299	never	never	never	never	never	never	never	never	never		never	never	never	never		never afraid	product not used	Burukinafaso	No	0	0	0	1.0632989
33	38	6	35-39	rural	1	no education	yes	muslim	middle	no	husband/partner	no education	no	no	no	no	no	no																		product not used	Burukinafaso	No	0	0	0
33	60	2	35-39	rural	1	no education	yes	muslim	middle	no	husband/partner	no education	yes	no	no	no	no	no																		product not used	Burukinafaso	No	0	0	0
33	60	5	20-24	rural	1	no education	yes	muslim	middle	no	respondent	no education	yes	no	no	no	no	no	3175299	sometimes	sometimes	sometimes	sometimes	sometimes	never	never	never	never		never	never	never	never		sometimes afraid	product not used	Burukinafaso	No	0	0	0	3.1752989
33	71	2	30-34	rural	1	no education	yes	catholic	middle	no	respondent	no education	no	no	no	no	no	no	2116866	never	never	never	never	never	never	never	never	never		never	never	never	never		never afraid	product not used	Burukinafaso	No	0	0	0	2.1168661
33	82	2	35-39	rural	1	no education	yes	muslim	richer	yes	respondent	no education	no	no	no	no	no	no																		product not used	Burukinafaso	No	0	0	0
33	82	5	30-34	rural	1	secondary	yes	muslim	richer	yes	respondent	no education	no	no	no	no	no	no	2116866	never	never	never	never	never	never	never	never	never		never	never	never	never		never afraid	product not used	Burukinafaso	No	0	0	0	2.1168661
33	93	2	20-24	rural	1	no education	no	muslim	poorer	no	respondent	no education	no	no	no	no	no	no	1063299	never	never	never	never	never	never	never	never	never		never	never	never	never		never afraid	product not used	Burukinafaso	No	0	0	0	1.0632989
33	104	2	45-49	rural	1	no education	yes	catholic	poorer	yes	respondent	no education	yes	yes	yes	yes	yes	no	1063299	never	never	yes, but not in the last 12 months	never	yes, but not in the last 12 months	never	never	never	never		never	never	yes, but not in the last 12 months	never		sometimes afraid	product not used	Burukinafaso	No	0	0	0	1.0632989
33	126	2	20-24	rural	1	no education	yes	catholic	middle	yes	husband/partner	no education	yes	no	no	no	no	no	1063299	never	never	sometimes	never	never	never	never	never	never		never	never	never	never		sometimes afraid	product not used	Burukinafaso	No	0	0	0	1.0632989
33	136	5	30-34	rural	1	no education	yes	muslim	richer	no	joint decision	no education	no	no	no	no	no	no																		product not used	Burukinafaso	No	0	0	0
33	136	2	35-39	rural	1	no education	yes	muslim	richer	no	respondent	no education	no	no	no	no	no	no	2116866	sometimes	never	sometimes	never	sometimes	never	never	never	never		never	never	never	never		sometimes afraid	product not used	Burukinafaso	No	0	0	0	2.1168661
34	10	2	30-34	rural	1	primary	no	protestant	richer	no	husband/partner	no education	yes	no	no	no	no	no	891565	never	never	never	never	never	never	never	never	never		never	never	never	never		sometimes afraid	product not used	Burukinafaso	No	0	0	0	.89156502
34	17	2	25-29	rural	1	secondary	no	traditional/animist	middle	no	husband/partner	no education	yes	no	no	no	no	no	891565	never	never	sometimes	never	never	never	never	never	never		never	never	never	never		sometimes afraid	product not used	Burukinafaso	No	0	0	0	.89156502
34	24	2	40-44	rural	1	no education	yes	catholic	middle	yes	respondent	no education	yes	yes	yes	yes	yes	no	891565	never	never	sometimes	never	yes, but not in the last 12 months	never	never	never	never		never	never	never	never		sometimes afraid	3	Burukinafaso		0	0	0	.89156502
34	38	2	40-44	rural	1	no education	yes	muslim	richer	no	husband/partner	no education	no	no	no	no	no	no																		product not used	Burukinafaso	No	0	0	0
34	38	7	30-34	rural	1	no education	yes	muslim	richer	no	husband/partner	no education	no	no	no	no	no	no	1774970	never	never	never	never	never	never	never	never	never		never	never	never	never		never afraid	product not used	Burukinafaso	No	0	0	0	1.7749701
34	52	2	25-29	rural	1	no education	yes	protestant	richer	yes	husband/partner	primary	yes	no	no	no	no	no	891565	never	never	never	never	never	never	never	never	never		never	never	never	never		never afraid	product not used	Burukinafaso	No	0	0	0	.89156502
34	59	2	25-29	rural	1	no education	yes	protestant	richer	yes	husband/partner	primary	yes	no	no	no	no	no	891565	never	never	never	never	never	never	never	never	never		never	never	never	never		never afraid	product not used	Burukinafaso	No	0	0	0	.89156502
34	66	2	25-29	rural	1	no education	yes	muslim	poorer	no	respondent	no education	yes	no	no	no	no	no	891565	sometimes	never	sometimes	never	sometimes	never	never	never	never		never	never	never	never		sometimes afraid	product not used	Burukinafaso	No	0	0	0	.89156502
34	80	7	30-34	rural	1	no education	no	muslim	poorest	no	respondent	no education	yes	yes	yes	no	yes	no																		product not used	Burukinafaso	No	0	0	0
34	80	2	25-29	rural	1	no education	no	muslim	poorest	no	husband/partner	no education	yes	no	no	no	no	no	1774970	never	never	never	never	never	never	never	never	never		never	never	never	never		never afraid	product not used	Burukinafaso	No	0	0	0	1.7749701
34	87	7	15-19	rural	3	primary	no	muslim	richer	no	husband/partner	secondary	no	no	no	no	no	no	891565	never	never	never	never	never	never	never	never	never		never	never	never	never		never afraid	product not used	Burukinafaso	No	0	0	0	.89156502
35	10	2	40-44	rural	1	primary	yes	muslim	middle	no	respondent	primary	no	no	no	no	no	no	852873	never	never	never	never	never	never	never	never	never		never	never	never	never		never afraid	product not used	Burukinafaso	No	0	0	0	.85287303
35	21	5	40-44	rural	1	no education	yes	muslim	middle	yes	husband/partner	no education	no	no	no	no	no	no																		product not used	Burukinafaso	No	0	0	0
35	21	2	40-44	rural	1	no education	yes	muslim	middle	yes	respondent	no education	no	yes	yes	no	yes	no																		product not used	Burukinafaso	No	0	0	0
35	43	2	25-29	rural	1	no education	yes	muslim	middle	yes	husband/partner	no education	yes	no	no	no	no	no	852873	never	never	sometimes	never	sometimes	never	never	never	never		never	never	never	never		sometimes afraid	product not used	Burukinafaso	No	0	0	0	.85287303
35	54	2	20-24	rural	1	primary	yes	muslim	middle	no	respondent	no education	no	no	no	no	no	no	1697940	never	never	never	never	never	never	never	never	never		never	never	never	never		never afraid	product not used	Burukinafaso	No	0	0	0	1.69794
35	65	2	45-49	rural	1	no education	yes	muslim	middle	no	husband/partner	no education	yes	no	no	no	no	no	852873	never	never	yes, but not in the last 12 months	yes, but not in the last 12 months	yes, but not in the last 12 months	never	never	never	never		never	never	never	never		sometimes afraid	2	Burukinafaso		0	0	0	.85287303
35	76	2	25-29	rural	1	no education	yes	muslim	middle	yes	husband/partner	no education	yes	no	no	no	no	no	852873	never	never	sometimes	sometimes	sometimes	never	sometimes	never	never		never	never	never	never		sometimes afraid	product not used	Burukinafaso	No	0	0	0	.85287303
35	99	2	45-49	rural	1	no education	yes	muslim	richer	yes	respondent	no education	yes	no	no	no	no	no																		product not used	Burukinafaso	No	0	0	0
35	132	2	20-24	rural	1	no education	yes	muslim	richer	yes	husband/partner	no education	yes	no	no	no	no	no	852873	never	never	never	never	never	never	never	never	never		never	never	never	never		never afraid	product not used	Burukinafaso	No	0	0	0	.85287303
35	143	2	45-49	rural	1	no education	yes	muslim	richer	no	husband/partner	no education	yes	no	no	no	no	no	1697940	never	never	never	never	never	never	never	never	never		never	never	never	never		never afraid	product not used	Burukinafaso	No	0	0	0	1.69794
35	143	8	45-49	rural	1	no education	yes	muslim	richer	no	husband/partner	no education	yes	no	no	no	no	no																		product not used	Burukinafaso	No	0	0	0
36	46	2	35-39	rural	1	no education	yes	muslim	poorer	no	husband/partner	no education	yes	no	no	no	no	no	3387437	never	never	never	never	never	never	never	never	never		never	never	never	never		never afraid	product not used	Burukinafaso	No	0	0	0	3.3874371
36	46	7	25-29	rural	1	no education	yes	muslim	poorer	no	husband/partner	no education	no	no	no	no	no	no																		product not used	Burukinafaso	No	0	0	0
36	62	2	30-34	rural	1	no education	yes	muslim	poorer	no	husband/partner	no education	no	no	no	no	no	no	2258291	never	never	never	never	never	never	never	never	never		never	never	never	never		never afraid	product not used	Burukinafaso	No	0	0	0	2.258291
36	62	9	25-29	rural	1	no education	yes	muslim	poorer	no	husband/partner	no education	no	no	no	no	no	no																		product not used	Burukinafaso	No	0	0	0
36	78	2	30-34	rural	1	no education	yes	catholic	poorest	no	husband/partner	no education	yes	no	no	no	no	no	1134337	never	never	never	never	never	never	never	never	never		never	never	never	never		sometimes afraid	product not used	Burukinafaso	No	0	0	0	1.1343369
36	111	2	45-49	rural	1	no education	yes	catholic	middle	no	respondent	no education	no	no	no	no	no	no	1134337	never	never	never	never	never	never	never	never	never		never	never	never	never		never afraid	product not used	Burukinafaso	No	0	0	0	1.1343369
36	127	2	20-24	rural	1	primary	yes	muslim	poorer	yes	husband/partner	no education	no	no	no	no	no	no	1134337	never	never	never	never	never	never	never	never	never		never	never	never	never		never afraid	product not used	Burukinafaso	No	0	0	0	1.1343369
36	143	2	20-24	rural	1	no education	yes	muslim	middle	yes	joint decision	no education	yes	no	no	no	no	no	1134337	never	never	never	never	never	never	never	never	never		never	never	never	never		sometimes afraid	product not used	Burukinafaso	No	0	0	0	1.1343369
36	176	3	25-29	rural	2	primary	yes	muslim	poorest	no	respondent	no education	no	no	no	no	no	no	1134337	never	never	never	never	never	never	never	never	never		never	never	never	never		never afraid	product not used	Burukinafaso	No	0	0	0	1.1343369
36	192	2	40-44	rural	1	no education	yes	muslim	poorest	no	joint decision	no education	no	no	no	no	no	no	1134337	yes, but not in the last 12 months	never	yes, but not in the last 12 months	never	never	never	never	never	never		never	never	never	never		never afraid	product not used	Burukinafaso	No	0	0	0	1.1343369
37	28	2	20-24	rural	1	secondary	yes	muslim	richest	yes	joint decision	higher	no	no	no	no	no	no																		product not used	Burukinafaso	No	0	0	0
37	50	2	20-24	rural	1	secondary	yes	catholic	richer	yes	husband/partner	secondary	no	no	no	no	no	no	2094292	never	never	never	never	never	never	never	never	never		never	never	never	never		never afraid	product not used	Burukinafaso	No	0	0	0	2.0942919
37	72	2	30-34	rural	1	primary	yes	muslim	richer	yes	respondent	primary	yes	no	no	no	no	no	1051961	never	never	never	never	never	never	never	never	never		never	never	never	never		never afraid	product not used	Burukinafaso	No	0	0	0	1.0519609
37	94	2	15-19	rural	1	primary	yes	muslim	richest	yes	respondent	secondary	yes	no	no	no	no	no	1051961	never	never	never	never	never	never	never	never	never		never	never	never	never		never afraid	product not used	Burukinafaso	No	0	0	0	1.0519609
37	139	2	20-24	rural	1	primary	yes	muslim	richest	yes	husband/partner	primary	no	no	no	no	no	no	1051961	never	never	never	never	never	never	never	never	never		never	never	never	never		never afraid	product not used	Burukinafaso	No	0	0	0	1.0519609
37	205	3	20-24	rural	2	secondary	yes	muslim	richest	yes	husband/partner	no education	yes	no	no	no	no	no	2094292	never	never	sometimes	never	never	never	never	never	never		never	never	never	never		sometimes afraid	1	Burukinafaso	Yes	0	0	0	2.0942919
37	228	2	25-29	rural	1	no education	yes	muslim	richer	yes	joint decision	no education	yes	no	no	no	no	no	1051961	never	never	sometimes	never	yes, but not in the last 12 months	never	never	never	never		never	never	never	never		sometimes afraid	product not used	Burukinafaso	No	0	0	0	1.0519609
37	250	2	25-29	rural	1	secondary	yes	muslim	richer	yes	husband/partner	no education	yes	no	no	no	no	no	1051961	never	never	often	never	sometimes	never	never	never	never		sometimes	never	never	never		sometimes afraid	product not used	Burukinafaso	No	0	0	1	1.0519609
38	11	2	30-34	rural	1	no education	no	muslim	middle	no	joint decision	no education	yes	yes	yes	yes	yes	no																		product not used	Burukinafaso	No	0	0	0
38	11	3	25-29	rural	1	no education	no	muslim	middle	no	joint decision	no education	yes	yes	yes	yes	yes	no	1284335	never	never	never	never	never	never	never	never	never		never	never	never	never		sometimes afraid	product not used	Burukinafaso	No	0	0	0	1.284335
38	20	2	20-24	rural	1	no education	no	muslim	poorest	no	joint decision	no education	yes	yes	yes	yes	yes	no	645120	never	never	never	never	never	never	never	never	never		never	never	never	never		sometimes afraid	product not used	Burukinafaso	No	0	0	0	.64512002
38	28	2	45-49	rural	1	no education	no	muslim	richer	yes	husband/partner	don't know	yes	yes	yes	yes	yes	no																		product not used	Burukinafaso	No	0	0	0
38	28	3	40-44	rural	1	no education	no	muslim	richer	yes	joint decision	don't know	yes	yes	yes	yes	yes	no																		product not used	Burukinafaso	No	0	0	0
38	37	2	30-34	rural	1	no education	no	muslim	poorer	no	other	no education	yes	yes	yes	yes	yes	no	1926503	never	never	never	never	never	never	never	never	never		never	never	never	never		sometimes afraid	product not used	Burukinafaso	No	0	0	0	1.9265029
38	37	4	20-24	rural	1	no education	no	muslim	poorer	no	other	no education	yes	no	yes	no	no	no																		product not used	Burukinafaso	No	0	0	0
38	37	3	25-29	rural	1	no education	no	muslim	poorer	yes	joint decision	don't know	no	yes	yes	yes	yes	yes																		product not used	Burukinafaso	No	0	0	0
38	45	2	25-29	rural	1	no education	yes	muslim	poorest	no	other	no education	yes	yes	yes	no	no	no	645120	never	never	never	never	never	never	never	never	never		never	never	never	never		sometimes afraid	product not used	Burukinafaso	No	0	0	0	.64512002
38	54	2	30-34	rural	1	no education	no	muslim	poorest	no	other	no education	yes	no	no	no	no	no	645120	never	never	never	never	never	never	never	never	never		never	never	never	never		most of the time afraid	product not used	Burukinafaso	No	0	0	0	.64512002
38	71	7	25-29	rural	1	no education	yes	muslim	poorest	no	joint decision	no education	no	no	no	no	no	no	1284335	never	never	never	never	never	never	never	never	never		never	never	never	never		sometimes afraid	product not used	Burukinafaso	No	0	0	0	1.284335
38	71	2	35-39	rural	1	no education	yes	muslim	poorest	no	joint decision	no education	no	no	no	yes	yes	no																		product not used	Burukinafaso	No	0	0	0
38	80	3	25-29	rural	1	no education	yes	muslim	poorer	no	joint decision	no education	no	yes	no	no	yes	no																		product not used	Burukinafaso	No	0	0	0
38	80	2	35-39	rural	1	no education	yes	muslim	poorer	no	joint decision	no education	no	no	no	no	no	no	1284335	never	never	never	never	never	never	never	never	never		never	never	never	never		never afraid	product not used	Burukinafaso	No	0	0	0	1.284335
38	89	2	25-29	rural	1	no education	yes	muslim	poorest	no	joint decision	no education	yes	no	no	yes	yes	no	645120	never	never	never	never	never	never	never	never	never		never	never	never	never		never afraid	product not used	Burukinafaso	No	0	0	0	.64512002
38	97	5	25-29	rural	1	no education	yes	muslim	poorer	no	other	no education	no	no	no	no	yes	no	1284335	never	never	never	never	never	never	never	never	never		never	never	never	never		never afraid	product not used	Burukinafaso	No	0	0	0	1.284335
38	97	2	25-29	rural	1	no education	yes	muslim	poorer	no	joint decision	no education	yes	no	no	no	no	no																		product not used	Burukinafaso	No	0	0	0
38	106	2	35-39	rural	1	no education	no	muslim	poorest	no	joint decision	no education	no	yes	yes	no	yes	no	645120	never	never	never	never	never	never	never	never	never		never	never	never	never		most of the time afraid	10	Burukinafaso		0	0	0	.64512002
39	5	2	30-34	rural	1	no education	yes	muslim	middle	no	respondent	no education	no	no	no	no	no	no	2009029	never	never	never	never	never	never	never	never	never		never	never	never	never		never afraid	product not used	Burukinafaso	No	0	0	0	2.0090289
39	5	3	25-29	rural	1	primary	yes	muslim	middle	yes	respondent	no education	yes	no	no	no	no	no																		product not used	Burukinafaso	No	0	0	0
39	13	2	40-44	rural	1	no education	no	muslim	poorer	no	joint decision	no education	no	no	no	no	no	no																		product not used	Burukinafaso	No	0	0	0
39	21	2	15-19	rural	1	no education	no	muslim	richer	yes	husband/partner	no education	no	no	no	no	no	no	1009133	never	never	sometimes	never	never	never	never	never	never		never	never	never	never		never afraid	product not used	Burukinafaso	No	0	0	0	1.009133
39	37	5	25-29	rural	1	no education	no	muslim	poorer	no	respondent	no education	no	no	no	no	no	no	1009133	never	never	never	never	never	never	never	never	never		never	never	never	never		sometimes afraid	product not used	Burukinafaso	No	0	0	0	1.009133
39	45	2	40-44	rural	1	no education	no	muslim	middle	no	respondent	no education	no	no	no	no	no	no	2009029	never	never	never	never	never	never	never	never	never		never	never	never	never		never afraid	product not used	Burukinafaso	No	0	0	0	2.0090289
39	53	2	15-19	rural	1	no education	no	muslim	poorer	no	joint decision	no education	no	no	no	no	yes	no	1009133	never	never	never	never	never	never	never	never	never		never	never	never	never		sometimes afraid	product not used	Burukinafaso	No	0	0	0	1.009133
39	61	2	30-34	rural	1	no education	no	muslim	middle	no	joint decision	primary	yes	no	no	no	yes	no	1009133	never	never	never	never	never	never	never	never	never		never	never	never	never		most of the time afraid	product not used	Burukinafaso	No	0	0	0	1.009133
39	69	2	30-34	rural	1	no education	no	muslim	poorer	no	joint decision	no education	no	no	no	no	yes	no	1009133	never	never	never	never	never	never	never	never	never		never	never	never	never		sometimes afraid	product not used	Burukinafaso	No	0	0	0	1.009133
39	93	2	15-19	rural	1	no education	no	muslim	poorest	no	joint decision	no education	no	no	no	no	no	no	1009133	never	never	never	never	never	never	never	never	never		never	never	never	never		most of the time afraid	product not used	Burukinafaso	No	0	0	0	1.009133
39	100	2	30-34	rural	1	no education	yes	muslim	poorest	no	joint decision	no education	no	no	no	no	yes	no	1009133	never	never	never	never	never	never	never	never	never		never	never	never	never		sometimes afraid	5	Burukinafaso		0	0	0	1.009133
40	5	2	30-34	rural	1	no education	yes	muslim	poorer	no	husband/partner	no education	no	no	no	no	no	no	660588	never	never	sometimes	never	never	never	never	never	never		never	never	never	never		never afraid	product not used	Burukinafaso	No	0	0	0	.66058803
40	12	2	40-44	rural	1	no education	no	muslim	poorest	no	respondent	no education	no	yes	no	yes	yes	no																		product not used	Burukinafaso	No	0	0	0
40	12	3	40-44	rural	1	no education	no	muslim	poorest	no	respondent	no education	no	no	no	no	yes	no	1315130	never	never	never	never	never	never	never	never	never		never	never	never	never		sometimes afraid	product not used	Burukinafaso	No	0	0	0	1.31513
40	26	2	25-29	rural	1	no education	no	muslim	poorest	no	respondent	no education	no	yes	no	yes	yes	no	660588	never	never	never	never	never	never	never	never	never		never	never	never	never		never afraid	product not used	Burukinafaso	No	0	0	0	.66058803
40	47	2	30-34	rural	1	no education	yes	muslim	poorer	no	joint decision	no education	no	no	no	yes	yes	no	660588	never	never	never	never	never	never	never	never	never		never	never	never	never		sometimes afraid	product not used	Burukinafaso	No	0	0	0	.66058803
40	54	10	30-34	rural	1	no education	yes	muslim	poorest	no	joint decision	primary	no	no	no	no	no	no	660588	never	never	never	never	never	never	never	never	never		never	never	never	never		most of the time afraid	product not used	Burukinafaso	No	0	0	0	.66058803
40	62	11	45-49	rural	1	no education	yes	muslim	poorer	no	husband/partner	no education	no	no	no	yes	yes	no																		product not used	Burukinafaso	No	0	0	0
40	62	2	30-34	rural	1	no education	yes	muslim	poorer	no	joint decision	no education	no	no	no	no	yes	yes	1972695	never	never	never	never	never	never	never	never	never		never	never	never	never		sometimes afraid	product not used	Burukinafaso	No	0	0	0	1.972695
40	62	6	25-29	rural	1	no education	yes	muslim	poorer	no	joint decision	no education	no	no	no	no	no	no																		product not used	Burukinafaso	No	0	0	0
40	69	3	45-49	rural	1	no education	yes	muslim	poorest	no	joint decision	no education	no	yes	no	no	no	no	660588	never	never	never	never	never	never	never	never	never		never	never	never	never		sometimes afraid	product not used	Burukinafaso	No	0	0	0	.66058803
40	76	2	30-34	rural	1	no education	no	muslim	poorest	no	joint decision	no education	no	no	no	no	no	no	660588	never	never	never	never	never	never	never	never	never		never	never	never	never		sometimes afraid	product not used	Burukinafaso	No	0	0	0	.66058803
40	90	4	15-19	rural	3	primary	no	muslim	poorest	no	respondent	no education	no	yes	no	no	yes	yes	660588	never	never	never	never	never	never	never	never	never		never	never	never	never		sometimes afraid	product not used	Burukinafaso	No	0	0	0	.66058803
41	13	2	35-39	rural	1	no education	yes	muslim	poorer	no	other	no education	no	yes	yes	yes	yes	no	1192596	never	never	never	never	never	never	never	never	never		never	never	never	never		never afraid	product not used	Burukinafaso	No	0	0	0	1.192596
41	22	2	30-34	rural	1	primary	no	muslim	poorer	no	joint decision	no education	no	yes	yes	no	yes	no	599040	never	never	never	never	never	never	never	never	never		never	never	never	never		sometimes afraid	product not used	Burukinafaso	No	0	0	0	.59903997
41	30	2	30-34	rural	1	no education	yes	muslim	richer	no	respondent	no education	no	no	no	no	no	no																		product not used	Burukinafaso	No	0	0	0
41	30	8	30-34	rural	1	no education	yes	muslim	richer	no	husband/partner	no education	yes	no	no	no	yes	no																		product not used	Burukinafaso	No	0	0	0
41	39	7	25-29	rural	1	no education	no	muslim	poorer	no	husband/partner	no education	no	no	no	no	no	no	599040	never	never	never	never	never	never	never	never	never		never	never	never	never		sometimes afraid	product not used	Burukinafaso	No	0	0	0	.59903997
41	47	2	20-24	rural	1	no education	no	muslim	poorer	no	respondent	no education	no	yes	yes	no	yes	no	599040	never	never	never	never	never	never	never	never	never		never	never	never	never		sometimes afraid	product not used	Burukinafaso	No	0	0	0	.59903997
41	56	4	20-24	rural	1	no education	yes	muslim	middle	no	joint decision	no education	yes	no	no	no	no	no																		product not used	Burukinafaso	No	0	0	0
41	56	3	35-39	rural	1	no education	yes	muslim	middle	no	joint decision	no education	no	no	no	no	no	no	1788895	never	never	never	never	never	never	never	never	never		never	never	never	never		sometimes afraid	product not used	Burukinafaso	No	0	0	0	1.788895
41	56	5	25-29	rural	1	no education	yes	muslim	middle	no	husband/partner	no education	no	no	no	no	no	no																		product not used	Burukinafaso	No	0	0	0
41	82	2	20-24	rural	1	no education	no	catholic	poorest	no	other	don't know	yes	no	no	no	no	no	599040	never	never	never	never	never	never	never	never	never		never	never	never	never		sometimes afraid	product not used	Burukinafaso	No	0	0	0	.59903997
41	91	2	40-44	rural	1	no education	yes	catholic	poorer	no	other	no education	yes	yes	no	yes	no	no																		product not used	Burukinafaso	No	0	0	0
41	99	2	35-39	rural	1	no education	yes	catholic	poorest	no	joint decision	no education	yes	no	no	no	no	no	1192596	never	never	never	never	never	never	never	never	never		never	never	never	never		sometimes afraid	product not used	Burukinafaso	No	0	0	0	1.192596
41	108	3	30-34	rural	2	no education	yes	catholic	poorest	no	joint decision	no education	yes	no	no	no	no	no	599040	never	never	never	never	never	never	never	never	never		never	never	never	never		sometimes afraid	2	Burukinafaso		0	0	0	.59903997
42	3	3	25-29	rural	1	no education	yes	muslim	middle	no	husband/partner	no education	no	no	no	no	no	no																		product not used	Burukinafaso	No	0	0	0
42	3	4	20-24	rural	1	no education	yes	muslim	middle	no	joint decision	no education	no	no	no	no	no	no	2687867	never	never	never	never	never	never	never	never	never		never	never	never	never		never afraid	product not used	Burukinafaso	No	0	0	0	2.6878669
42	16	2	35-39	rural	1	no education	yes	muslim	poorest	no	joint decision	no education	no	no	no	no	no	no	1350113	never	never	never	never	never	never	never	never	never		never	never	never	never		sometimes afraid	product not used	Burukinafaso	No	0	0	0	1.350113
42	23	7	25-29	rural	3	no education	yes	muslim	poorest	no	husband/partner	no education	no	no	no	no	no	no	1350113	never	never	never	never	yes, but not in the last 12 months	yes, but not in the last 12 months	never	never	never		never	never	yes, but not in the last 12 months	never		sometimes afraid	product not used	Burukinafaso	No	0	0	0	1.350113
42	36	5	15-19	rural	2	no education	yes	muslim	poorest	no	other	no education	no	no	no	yes	yes	yes																		product not used	Burukinafaso	No	0	0	0
42	49	4	25-29	rural	2	no education	no	muslim	poorest	yes	joint decision	no education	no	yes	yes	yes	yes	no																		product not used	Burukinafaso	No	0	0	0
42	56	2	25-29	rural	1	no education	yes	muslim	poorest	no	other	no education	no	no	no	yes	yes	no	1350113	never	never	never	never	never	never	never	never	never		never	never	never	never		sometimes afraid	10	Burukinafaso		0	0	0	1.350113
42	62	5	25-29	rural	1	no education	no	muslim	poorer	no	respondent	no education	no	no	no	yes	yes	no																		product not used	Burukinafaso	No	0	0	0
42	62	6	15-19	rural	1	no education	no	muslim	poorer	no	other	no education	no	yes	no	yes	yes	yes	4031801	never	never	never	never	never	never	never	never	never		never	never	never	never		sometimes afraid	product not used	Burukinafaso	No	0	0	0	4.0318012
42	62	2	35-39	rural	1	no education	no	muslim	poorer	no	respondent	no education	no	yes	yes	yes	yes	yes																		product not used	Burukinafaso	No	0	0	0
43	8	2	30-34	rural	1	no education	yes	catholic	poorer	no	joint decision	no education	yes	no	no	no	no	no	689386	never	never	never	never	never	never	never	never	never		never	never	never	never		sometimes afraid	product not used	Burukinafaso	No	0	0	0	.68938601
43	17	3	15-19	rural	1	secondary	yes	muslim	richer	yes	joint decision	no education	no	no	no	yes	no	no																		product not used	Burukinafaso	No	0	0	0
43	17	2	20-24	rural	1	primary	yes	muslim	richer	no	joint decision	no education	no	no	no	no	no	no	1372461	never	never	never	never	never	never	never	never	never		never	never	never	never		sometimes afraid	product not used	Burukinafaso	No	0	0	0	1.372461
43	27	3	30-34	rural	1	no education	yes	muslim	middle	yes	other	don't know	no	yes	yes	yes	yes	yes	1372461	never	never	never	never	never	never	never	never	never		never	never	never	never		most of the time afraid	product not used	Burukinafaso	No	0	0	0	1.372461
43	27	2	30-34	rural	1	no education	yes	muslim	middle	no	other	don't know	yes	yes	yes	yes	yes	no																		product not used	Burukinafaso	No	0	0	0
43	45	3	35-39	rural	1	no education	yes	muslim	richer	no	joint decision	no education	yes	no	no	no	no	no	1372461	never	never	sometimes	never	never	never	never	never	never		never	never	never	never		sometimes afraid	product not used	Burukinafaso	No	0	0	0	1.372461
43	45	2	35-39	rural	1	no education	yes	muslim	richer	no	joint decision	no education	no	no	yes	no	yes	no																		product not used	Burukinafaso	No	0	0	0
43	55	2	30-34	rural	1	no education	no	muslim	poorest	no	joint decision	no education	no	no	no	no	yes	no	689386	never	never	never	never	often	never	never	never	never		never	never	never	never		sometimes afraid	product not used	Burukinafaso	No	1	0	0	.68938601
43	64	2	25-29	rural	1	no education	no	muslim	poorer	no	joint decision	no education	no	no	no	no	no	no	1372461	never	never	often	never	never	never	never	never	never		never	never	never	never		sometimes afraid	product not used	Burukinafaso	No	0	0	1	1.372461
43	64	3	15-19	rural	1	secondary	no	muslim	poorer	no	joint decision	no education	no	no	no	yes	yes	no																		product not used	Burukinafaso	No	0	0	0
43	73	4	30-34	rural	1	no education	no	muslim	poorer	no	joint decision	primary	no	no	no	yes	no	no																		product not used	Burukinafaso	No	0	0	0
43	92	3	25-29	rural	1	no education	yes	muslim	poorer	no	husband/partner	no education	no	no	yes	yes	yes	yes	1372461	never	never	never	never	never	never	never	never	never		never	never	never	never		sometimes afraid	product not used	Burukinafaso	No	0	0	0	1.372461
43	92	2	35-39	rural	1	no education	yes	muslim	poorer	no	joint decision	no education	no	no	no	no	yes	no																		product not used	Burukinafaso	No	0	0	0
43	101	2	20-24	rural	1	no education	no	muslim	poorest	no	joint decision	no education	no	no	no	yes	yes	no	689386	never	never	never	never	never	never	never	never	never		never	never	never	never		sometimes afraid	product not used	Burukinafaso	No	0	0	0	.68938601
43	120	2	35-39	rural	1	no education	no	muslim	poorest	yes	joint decision	no education	no	no	no	no	yes	no	689386	never	never	never	never	never	never	never	never	never		never	never	never	never		most of the time afraid	product not used	Burukinafaso	No	0	0	0	.68938601
44	15	3	20-24	rural	1	no education	no	muslim	middle	yes	other	no education	yes	yes	yes	yes	no	no																		product not used	Burukinafaso	No	0	0	0
44	15	2	40-44	rural	1	no education	no	muslim	middle	no	other	no education	yes	yes	yes	yes	yes	yes	3210164	never	never	never	never	never	never	never	never	never		never	never	never	never		most of the time afraid	product not used	Burukinafaso	No	0	0	0	3.2101641
44	33	2	30-34	rural	1	primary	no	muslim	poorer	no	joint decision	no education	yes	yes	yes	yes	yes	no	1074975	never	never	never	never	never	never	never	never	never		never	never	never	never		sometimes afraid	product not used	Burukinafaso	No	0	0	0	1.074975
44	52	3	30-34	rural	1	no education	no	muslim	middle	no	joint decision	no education	yes	no	yes	yes	no	no	2140110	never	never	never	never	never	never	never	never	never		never	never	never	never		sometimes afraid	product not used	Burukinafaso	No	0	0	0	2.14011
44	71	2	20-24	rural	1	no education	no	muslim	poorest	no	joint decision	no education	no	yes	yes	yes	yes	yes	1074975	never	never	never	never	never	never	never	never	never		never	never	never	never		sometimes afraid	product not used	Burukinafaso	No	0	0	0	1.074975
44	89	3	25-29	rural	1	primary	no	muslim	poorer	yes	other	don't know	yes	no	don't know	don't know	don't know	no	2140110	never	never	never	never	never	never	never	never	never		never	never	never	never		sometimes afraid	product not used	Burukinafaso	No	0	0	0	2.14011
44	89	2	35-39	rural	1	no education	no	muslim	poorer	yes	other	don't know	yes	yes	yes	yes	no	no																		product not used	Burukinafaso	No	0	0	0
44	108	2	40-44	rural	1	no education	no	muslim	middle	no	joint decision	no education	no	yes	yes	no	yes	no	2140110	never	never	never	never	never	never	never	never	never		never	never	never	never		sometimes afraid	product not used	Burukinafaso	No	0	0	0	2.14011
44	126	2	30-34	rural	1	no education	yes	muslim	middle	no	joint decision	no education	no	no	no	no	no	no																		product not used	Burukinafaso	No	0	0	0
44	126	7	15-19	rural	3	primary	yes	muslim	middle	no	other	no education	no	no	no	no	yes	no	2140110	never	never	never	never	never	never	never	never	never		never	never	never	never		sometimes afraid	product not used	Burukinafaso	No	0	0	0	2.14011
44	164	2	20-24	rural	1	no education	yes	muslim	poorest	no	respondent	no education	no	no	no	yes	yes	no	1074975	never	never	never	never	never	never	never	never	never		never	never	never	never		sometimes afraid	product not used	Burukinafaso	No	0	0	0	1.074975
44	201	2	30-34	rural	1	no education	yes	catholic	poorest	no	joint decision	no education	yes	no	no	no	no	no	1074975	never	never	never	never	never	never	never	never	never		never	never	never	never		sometimes afraid	product not used	Burukinafaso	No	0	0	0	1.074975
44	219	2	40-44	rural	1	no education	yes	traditional/animist	poorest	no	joint decision	don't know	no	yes	yes	yes	yes	no	2140110	never	never	never	never	never	never	never	never	never		never	never	never	never		sometimes afraid	product not used	Burukinafaso	No	0	0	0	2.14011
44	238	2	20-24	rural	1	no education	yes	muslim	poorest	no	joint decision	no education	yes	no	no	no	no	no																		product not used	Burukinafaso	No	0	0	0
44	238	3	15-19	rural	1	secondary	yes	muslim	poorest	no	joint decision	no education	no	no	no	no	no	no																		product not used	Burukinafaso	No	0	0	0
45	28	2	20-24	urban	1	no education	no	catholic	middle	no	joint decision	secondary	no	no	no	yes	yes	no	379936	never	never	never	never	never	never	never	never	never		never	never	never	never		most of the time afraid	product not used	Burukinafaso	No	0	0	0	.37993601
45	36	2	30-34	urban	1	no education	no	catholic	richer	no	joint decision	don't know	yes	yes	no	no	no	no																		product not used	Burukinafaso	No	0	0	0
45	45	2	30-34	urban	1	no education	no	catholic	poorest	no	joint decision	no education	no	no	yes	yes	yes	no	379936	never	never	never	never	never	never	never	never	never		never	never	never	never		most of the time afraid	product not used	Burukinafaso	No	0	0	0	.37993601
45	53	2	35-39	urban	1	primary	yes	catholic	richer	no	joint decision	primary	yes	no	no	yes	yes	no																		product not used	Burukinafaso	No	0	0	0
45	79	2	25-29	urban	1	secondary	yes	catholic	poorer	no	joint decision	primary	no	no	no	no	no	no	379936	never	never	often	never	never	never	never	never	never		never	never	never	never		never afraid	product not used	Burukinafaso	No	0	0	1	.37993601
45	104	2	30-34	urban	1	secondary	yes	protestant	poorest	no	joint decision	no education	yes	no	no	no	no	no	754243	never	never	never	never	never	never	never	never	never		never	never	never	never		sometimes afraid	product not used	Burukinafaso	No	0	0	0	.75424302
46	88	2	25-29	urban	1	secondary	no	muslim	richest	yes	joint decision	secondary	yes	no	no	no	no	no	341703	never	never	never	never	never	never	never	never	never		never	never	never	never		sometimes afraid	product not used	Burukinafaso	No	0	0	0	.341703
46	140	9	15-19	urban	8	no education	yes	muslim	poorest	no	joint decision	no education	no	no	no	no	no	no																		product not used	Burukinafaso	No	0	0	0
46	157	2	30-34	urban	1	no education	yes	muslim	poorest	no	other	no education	no	no	no	no	yes	no	341703	never	never	never	never	never	never	never	never	never		never	never	never	never		most of the time afraid	product not used	Burukinafaso	No	0	0	0	.341703
46	191	3	30-34	urban	2	primary	yes	muslim	poorest	no	husband/partner	no education	yes	no	no	no	no	no	341703	never	never	never	never	never	never	never	never	never		never	never	never	never		most of the time afraid	product not used	Burukinafaso	No	0	0	0	.341703
46	208	2	20-24	urban	1	no education	no	muslim	poorest	no	joint decision	no education	no	no	no	no	no	no	341703	never	never	never	never	never	never	never	never	never		never	never	never	never		most of the time afraid	product not used	Burukinafaso	No	0	0	0	.341703
47	4	2	25-29	rural	1	no education	no	catholic	poorest	no	joint decision	no education	no	no	yes	no	no	no	628994	never	never	never	never	never	never	never	never	never		never	never	never	never		most of the time afraid	product not used	Burukinafaso	No	0	0	0	.62899399
47	9	2	25-29	rural	1	no education	no	catholic	poorest	no	joint decision	no education	yes	no	no	no	no	no	628994	never	never	never	never	never	never	never	never	never		never	never	never	never		never afraid	product not used	Burukinafaso	No	0	0	0	.62899399
47	33	2	35-39	rural	1	no education	yes	no religion/none	poorest	no	joint decision	no education	no	no	no	no	no	no	628994	never	never	never	never	never	never	never	never	never		never	never	never	never		never afraid	product not used	Burukinafaso	No	0	0	0	.62899399
47	47	2	30-34	rural	1	no education	no	muslim	poorest	no	joint decision	no education	yes	yes	yes	yes	yes	yes	628994	never	never	never	never	never	never	never	never	never		never	never	never	never		most of the time afraid	product not used	Burukinafaso	No	0	0	0	.62899399
47	52	2	35-39	rural	1	no education	yes	muslim	poorest	no	joint decision	no education	yes	no	no	yes	yes	no	628994	never	never	never	never	never	never	never	never	never		never	never	never	never		never afraid	5	Burukinafaso		0	0	0	.62899399
48	5	7	25-29	rural	1	no education	no	muslim	middle	no	husband/partner	no education	no	no	no	no	no	no																		product not used	Burukinafaso	No	0	0	0
48	5	11	15-19	rural	1	no education	no	muslim	middle	no	husband/partner	no education	no	no	no	no	no	no																		product not used	Burukinafaso	No	0	0	0
48	5	2	25-29	rural	1	no education	no	muslim	middle	no	husband/partner	no education	no	no	no	no	no	no	1490747	never	never	never	never	never	never	never	never	never		never	never	never	never		sometimes afraid	product not used	Burukinafaso	No	0	0	0	1.490747
48	16	2	25-29	rural	1	no education	yes	muslim	middle	no	husband/partner	no education	no	no	no	no	no	no	499200	never	never	never	never	never	never	never	never	never		never	never	never	never		never afraid	product not used	Burukinafaso	No	0	0	0	.49919999
48	21	2	35-39	rural	1	no education	no	muslim	poorer	no	husband/partner	no education	no	no	no	no	no	no	499200	never	never	never	never	never	never	never	never	never		never	never	never	never		sometimes afraid	product not used	Burukinafaso	No	0	0	0	.49919999
48	27	2	35-39	rural	1	no education	yes	muslim	poorer	no	husband/partner	no education	no	no	no	no	no	no	993831	never	never	never	never	never	never	never	never	never		never	never	never	never		sometimes afraid	product not used	Burukinafaso	No	0	0	0	.99383098
48	27	3	30-34	rural	1	no education	yes	muslim	poorer	no	joint decision	no education	no	no	no	no	no	no																		product not used	Burukinafaso	No	0	0	0
48	32	2	40-44	rural	1	no education	yes	muslim	richer	yes	husband/partner	no education	no	yes	yes	no	yes	no																		product not used	Burukinafaso	No	0	0	0
48	32	3	30-34	rural	1	no education	yes	muslim	richer	yes	respondent	no education	no	no	no	no	no	no																		product not used	Burukinafaso	No	0	0	0
48	32	4	30-34	rural	1	no education	yes	muslim	richer	yes	husband/partner	no education	no	no	no	no	no	no	1490747	never	never	never	never	never	never	never	never	never		never	never	never	never		sometimes afraid	product not used	Burukinafaso	No	0	0	0	1.490747
48	43	6	40-44	rural	1	no education	no	muslim	middle	no	husband/partner	no education	no	no	no	no	no	no	993831	never	never	never	never	never	never	never	never	never		never	never	never	never		sometimes afraid	product not used	Burukinafaso	No	0	0	0	.99383098
48	43	2	25-29	rural	1	no education	no	muslim	middle	no	husband/partner	no education	no	no	no	no	no	no																		product not used	Burukinafaso	No	0	0	0
48	48	7	30-34	rural	3	no education	yes	muslim	middle	yes	joint decision	no education	no	no	no	no	no	no	499200	never	never	never	never	never	never	never	never	never		never	never	never	never		sometimes afraid	product not used	Burukinafaso	No	0	0	0	.49919999
48	59	2	35-39	rural	1	no education	yes	muslim	richer	no	husband/partner	no education	no	no	no	no	no	no	499200	never	never	never	never	never	never	never	never	never		never	never	never	never		never afraid	product not used	Burukinafaso	No	0	0	0	.49919999
48	64	3	40-44	rural	1	no education	yes	muslim	middle	no	husband/partner	no education	no	no	no	no	no	no																		product not used	Burukinafaso	No	0	0	0
48	70	2	20-24	rural	1	no education	no	muslim	middle	no	husband/partner	no education	no	no	no	no	no	no	499200	never	never	never	never	never	never	never	never	never		never	never	never	never		never afraid	product not used	Burukinafaso	No	0	0	0	.49919999
49	13	2	20-24	rural	1	no education	yes	muslim	middle	no	respondent	no education	yes	no	no	no	no	no	860563	never	never	never	never	never	never	never	never	never		never	never	never	never		never afraid	product not used	Burukinafaso	No	0	0	0	.86056298
49	21	2	20-24	rural	1	primary	no	catholic	middle	yes	respondent	primary	yes	no	no	no	no	no	860563	never	never	never	never	never	never	never	never	never		never	never	never	never		never afraid	product not used	Burukinafaso	No	0	0	0	.86056298
49	38	2	35-39	rural	1	no education	no	catholic	poorest	no	respondent	no education	no	don't know	no	no	no	no	1713248	never	never	never	never	never	never	never	never	never		never	never	never	never		sometimes afraid	product not used	Burukinafaso	No	0	0	0	1.713248
49	38	3	30-34	rural	1	no education	no	muslim	poorest	no	husband/partner	no education	no	no	no	no	no	no																		product not used	Burukinafaso	No	0	0	0
49	47	2	30-34	rural	1	no education	no	catholic	poorest	no	other	no education	no	no	no	no	no	no	860563	never	never	never	never	never	never	never	never	never		never	never	never	never		sometimes afraid	product not used	Burukinafaso	No	0	0	0	.86056298
49	64	9	45-49	rural	1	primary	no	catholic	poorest	no	respondent	primary	no	yes	yes	no	yes	no	2569872	never	never	never	never	never	never	never	never	never		never	never	never	never		never afraid	product not used	Burukinafaso	No	0	0	0	2.5698719
49	64	2	45-49	rural	1	no education	no	catholic	poorest	no	husband/partner	primary	no	no	no	no	yes	no																		product not used	Burukinafaso	No	0	0	0
49	72	2	30-34	rural	1	secondary	yes	catholic	richer	yes	husband/partner	no education	no	yes	yes	yes	yes	no																		product not used	Burukinafaso	No	0	0	0
49	72	11	40-44	rural	1	no education	yes	catholic	richer	yes	respondent	primary	no	yes	yes	no	yes	no																		product not used	Burukinafaso	No	0	0	0
49	89	3	25-29	rural	1	no education	no	muslim	middle	no	husband/partner	no education	no	yes	yes	yes	yes	no																		product not used	Burukinafaso	No	0	0	0
49	89	2	30-34	rural	1	no education	no	muslim	middle	no	husband/partner	no education	yes	no	no	no	no	no	2569872	never	never	never	never	yes, but not in the last 12 months	never	yes, but not in the last 12 months	never	never		never	never	yes, but not in the last 12 months	never		most of the time afraid	product not used	Burukinafaso	No	0	0	0	2.5698719
49	106	2	25-29	rural	1	secondary	no	muslim	poorest	no	husband/partner	no education	no	no	no	no	no	no	860563	never	never	never	never	never	never	never	never	never		never	never	never	never		sometimes afraid	product not used	Burukinafaso	No	0	0	0	.86056298
50	27	2	30-34	urban	1	secondary	no	catholic	poorer	no	husband/partner	primary	yes	yes	yes	yes	yes	yes	370084	never	never	never	never	never	never	never	never	never		never	never	never	never		never afraid	product not used	Burukinafaso	No	0	0	0	.37008399
50	58	10	25-29	urban	4	primary	no	catholic	richer	no	respondent	primary	yes	no	no	no	no	no																		product not used	Burukinafaso	No	0	0	0
51	20	2	35-39	rural	1	primary	no	protestant	poorer	no	respondent	no education	no	no	no	no	no	no	935268	never	never	never	never	never	never	never	never	never		never	never	never	never		sometimes afraid	product not used	Burukinafaso	No	0	0	0	.93526798
51	27	3	40-44	rural	1	no education	yes	catholic	poorest	no	husband/partner	no education	yes	no	no	no	no	no																		product not used	Burukinafaso	No	0	0	0
51	27	2	40-44	rural	1	primary	yes	protestant	poorest	no	husband/partner	no education	yes	no	no	no	no	no																		product not used	Burukinafaso	No	0	0	0
51	34	2	30-34	rural	1	primary	yes	protestant	middle	no	husband/partner	primary	yes	no	no	no	no	no	935268	never	never	never	never	never	never	never	never	never		never	never	never	never		never afraid	product not used	Burukinafaso	No	0	0	0	.93526798
51	41	2	30-34	rural	1	primary	yes	catholic	poorer	no	husband/partner	primary	no	no	no	no	no	no	935268	never	never	never	never	never	never	never	never	never		never	never	never	never		sometimes afraid	product not used	Burukinafaso	No	0	0	0	.93526798
51	48	2	35-39	rural	1	no education	no	catholic	poorer	no	husband/partner	no education	no	no	no	no	no	no	935268	never	never	never	never	never	never	never	never	never		never	never	never	never		sometimes afraid	product not used	Burukinafaso	No	0	0	0	.93526798
51	62	4	15-19	rural	3	primary	no	muslim	poorest	no	respondent	primary	no	yes	yes	yes	yes	no	935268	never	never	never	never	never	never	never	never	never		never	never	never	never		never afraid	product not used	Burukinafaso	No	0	0	0	.93526798
51	69	4	15-19	rural	3	primary	yes	muslim	middle	no	husband/partner	primary	no	no	no	no	no	no	935268	never	never	never	never	never	never	never	never	never		never	never	never	never		never afraid	product not used	Burukinafaso	No	0	0	0	.93526798
51	76	3	35-39	rural	1	no education	no	muslim	middle	no	husband/partner	no education	no	yes	yes	no	yes	no	2792964	never	never	never	never	never	never	never	never	never		never	never	never	never		sometimes afraid	product not used	Burukinafaso	No	0	0	0	2.792964
52	2	2	30-34	rural	1	no education	yes	muslim	poorer	no	husband/partner	no education	yes	no	no	no	no	no																		product not used	Burukinafaso	No	0	0	0
52	2	3	30-34	rural	1	no education	yes	catholic	poorer	no	respondent	no education	yes	no	no	no	no	no	1623259	never	never	never	never	never	never	never	never	never		never	never	never	never		never afraid	product not used	Burukinafaso	No	0	0	0	1.6232589
52	12	2	30-34	rural	1	no education	no	catholic	poorest	no	respondent	no education	yes	no	no	no	no	no	815361	never	never	never	never	never	never	never	never	never		never	never	never	never		never afraid	product not used	Burukinafaso	No	0	0	0	.81536102
52	39	2	15-19	rural	1	no education	no	catholic	poorest	no	husband/partner	no education	no	no	no	no	no	no	815361	never	never	never	never	never	never	never	never	never		never	never	never	never		never afraid	product not used	Burukinafaso	No	0	0	0	.81536102
52	48	4	15-19	rural	3	secondary	yes	muslim	middle	no	respondent	don't know	no	no	no	no	no	no	815361	never	never	never	never	never	never	never	never	never		never	never	never	never		never afraid	product not used	Burukinafaso	No	0	0	0	.81536102
52	66	2	20-24	rural	1	primary	no	protestant	poorer	no	joint decision	primary	no	no	no	no	no	no	815361	never	never	never	never	never	never	never	never	never		never	never	never	never		never afraid	product not used	Burukinafaso	No	0	0	0	.81536102
52	94	2	25-29	rural	1	no education	yes	muslim	poorest	no	husband/partner	no education	no	no	no	no	no	no	815361	never	never	never	never	never	never	never	never	never		never	never	never	never		sometimes afraid	product not used	Burukinafaso	No	0	0	0	.81536102
53	1	2	20-24	rural	1	primary	yes	muslim	richer	no	joint decision	primary	yes	yes	yes	yes	yes	yes	583967	never	never	never	never	never	never	never	never	never		never	never	never	never		sometimes afraid	product not used	Burukinafaso	No	0	0	0	.58396697
53	33	2	20-24	rural	1	no education	yes	protestant	richer	no	husband/partner	primary	yes	no	no	no	no	no	583967	never	never	never	never	never	never	never	never	never		never	never	never	never		most of the time afraid	product not used	Burukinafaso	No	0	0	0	.58396697
53	38	2	30-34	rural	1	secondary	yes	muslim	richest	no	joint decision	don't know	yes	no	no	no	no	no	583967	often	never	often	never	never	never	never	never	never		never	often	never	often		sometimes afraid	product not used	Burukinafaso	No	1	1	1	.58396697
53	42	2	35-39	rural	1	no education	yes	muslim	richest	no	joint decision	no education	yes	yes	no	yes	yes	yes	1157995	never	never	yes, but not in the last 12 months	never	never	never	never	never	never		never	never	never	never		sometimes afraid	product not used	Burukinafaso	No	0	0	0	1.157995
53	47	2	25-29	rural	1	no education	yes	muslim	richer	no	husband/partner	no education	yes	yes	yes	yes	yes	no	583967	often	never	often	never	never	never	never	never	never		never	never	never	never		never afraid	3	Burukinafaso		0	0	1	.58396697
53	51	8	30-34	rural	1	no education	no	muslim	middle	yes	joint decision	no education	no	yes	yes	yes	yes	yes																		product not used	Burukinafaso	No	0	0	0
53	51	2	40-44	rural	1	primary	no	muslim	middle	no	husband/partner	primary	yes	yes	yes	yes	yes	yes	1736992	never	never	never	never	never	never	never	never	never		often	never	never	never		sometimes afraid	product not used	Burukinafaso	No	1	0	0	1.736992
53	56	3	40-44	rural	1	no education	yes	muslim	richer	no	husband/partner	no education	yes	no	no	no	no	no																		product not used	Burukinafaso	No	0	0	0
53	56	2	45-49	rural	1	no education	yes	muslim	richer	no	respondent	no education	yes	no	no	no	no	no																		product not used	Burukinafaso	No	0	0	0
54	9	2	25-29	urban	1	no education	yes	muslim	richest	no	respondent	no education	no	no	no	no	no	no	293585	never	never	never	never	never	never	never	never	never		never	never	never	never		never afraid	10	Burukinafaso		0	0	0	.293585
54	33	4	20-24	urban	2	no education	yes	catholic	richest	yes	joint decision	primary	yes	no	no	yes	no	yes	293585	never	sometimes	sometimes	never	never	never	never	never	never		never	never	never	never		never afraid	product not used	Burukinafaso	No	0	0	0	.293585
54	46	1	25-29	urban	4	secondary	no	catholic	richest	yes	husband/partner	secondary	no	yes	yes	no	no	no	293585	often	often	often	often	never	never	never	never	never		sometimes	never	never	never		most of the time afraid	product not used	Burukinafaso	No	1	0	1	.293585
54	83	2	20-24	urban	1	secondary	yes	protestant	richest	no	husband/partner	secondary	no	no	yes	no	no	no	293585	never	never	never	never	never	never	never	never	never		never	never	never	never		never afraid	product not used	Burukinafaso	No	0	0	0	.293585
54	95	2	40-44	urban	1	secondary	yes	muslim	richest	yes	joint decision	secondary	yes	no	no	no	no	no	293585	never	never	never	never	never	never	never	never	never		never	never	never	never		never afraid	product not used	Burukinafaso	No	0	0	0	.293585
54	108	2	45-49	urban	1	primary	yes	muslim	richest	yes	joint decision	don't know	yes	yes	no	yes	yes	no	611022	yes, but not in the last 12 months	never	yes, but not in the last 12 months	yes, but not in the last 12 months	yes, but not in the last 12 months	yes, but not in the last 12 months	yes, but not in the last 12 months	never	never		never	never	yes, but not in the last 12 months	never		most of the time afraid	product not used	Burukinafaso	No	0	0	0	.611022
54	132	2	25-29	urban	1	no education	yes	muslim	richest	yes	husband/partner	no education	yes	no	no	no	no	no	293585	never	never	never	never	never	never	never	never	never		never	never	never	never		never afraid	product not used	Burukinafaso	No	0	0	0	.293585
55	6	2	40-44	urban	1	no education	yes	muslim	richest	yes	respondent	no education	yes	no	yes	yes	no	yes																		product not used	Burukinafaso	No	0	0	0
55	31	2	35-39	urban	1	primary	yes	muslim	richest	no	joint decision	secondary	yes	no	no	yes	no	no	296639	never	never	never	never	never	never	never	never	never		never	never	never	never		never afraid	product not used	Burukinafaso	No	0	0	0	.296639
55	73	2	35-39	urban	1	primary	no	muslim	richer	no	husband/partner	no education	yes	yes	no	no	no	no	296639	never	never	never	never	never	never	never	never	never		never	never	never	never		sometimes afraid	product not used	Burukinafaso	No	0	0	0	.296639
55	98	2	20-24	urban	1	no education	yes	muslim	richest	yes	joint decision	secondary	yes	no	no	no	no	no	296639	never	never	never	never	never	never	never	never	never		never	never	never	never		sometimes afraid	product not used	Burukinafaso	No	0	0	0	.296639
56	6	2	25-29	urban	1	no education	yes	muslim	richest	no	joint decision	secondary	yes	yes	yes	yes	no	no	228471	never	sometimes	sometimes	often	never	never	never	never	never		never	never	never	never		sometimes afraid	product not used	Burukinafaso	No	1	0	0	.228471
56	19	2	30-34	urban	1	no education	yes	muslim	richer	no	husband/partner	no education	yes	no	yes	yes	yes	no	228471	sometimes	never	never	never	never	sometimes	never	never	never		never	never	sometimes	never		sometimes afraid	product not used	Burukinafaso	No	0	0	0	.228471
56	31	2	30-34	urban	1	primary	no	muslim	richest	yes	respondent	primary	no	no	yes	yes	no	no																		product not used	Burukinafaso	No	0	0	0
56	92	2	40-44	urban	1	no education	yes	muslim	richest	no	respondent	no education	yes	no	no	no	no	no																		3	Burukinafaso		0	0	0
57	35	2	35-39	urban	1	secondary	yes	muslim	richest	yes	respondent	secondary	yes	no	no	no	no	no	282448	never	never	never	never	never	never	never	never	never		never	never	never	never		never afraid	product not used	Burukinafaso	No	0	0	0	.28244799
57	43	2	20-24	urban	1	no education	no	muslim	richer	yes	husband/partner	secondary	no	yes	yes	yes	no	no	282448	never	never	never	never	never	never	never	never	never		never	never	never	never		never afraid	product not used	Burukinafaso	No	0	0	0	.28244799
57	51	2	40-44	urban	1	no education	no	muslim	middle	yes	joint decision	primary	no	no	no	no	yes	don't know	282448	never	never	sometimes	never	yes, but not in the last 12 months	never	never	never	never		never	never	never	never		sometimes afraid	product not used	Burukinafaso	No	0	0	0	.28244799
57	59	1	25-29	urban	5	secondary	yes	muslim	richest	yes	joint decision	secondary	yes	no	no	no	no	no																		product not used	Burukinafaso	No	0	0	0
57	67	2	25-29	urban	1	secondary	yes	muslim	richest	yes	respondent	secondary	no	no	yes	yes	yes	yes	282448	never	never	never	never	never	often	never	never	never		never	never	sometimes	never		never afraid	product not used	Burukinafaso	No	1	0	0	.28244799
57	75	2	30-34	urban	1	secondary	yes	catholic	richest	no	respondent	secondary	no	no	no	no	no	no	282448	never	sometimes	sometimes	often	often	often	never	never	never		never	never	sometimes	never		sometimes afraid	product not used	Burukinafaso	No	1	0	0	.28244799
57	98	14	35-39	urban	2	secondary	yes	muslim	richest	no	respondent	primary	no	no	yes	no	no	no																		product not used	Burukinafaso	No	0	0	0
57	98	15	30-34	urban	2	secondary	yes	muslim	richest	yes	joint decision	don't know	no	no	yes	no	no	yes																		product not used	Burukinafaso	No	0	0	0
57	98	17	25-29	urban	4	no education	yes	muslim	richest	yes	joint decision	secondary	no	no	no	yes	yes	no																		product not used	Burukinafaso	No	0	0	0
58	17	2	30-34	urban	1	primary	yes	muslim	richest	yes	husband/partner	secondary	no	no	no	yes	no	no	255688	never	never	never	never	never	never	never	never	never		never	never	never	never		never afraid	product not used	Burukinafaso	No	0	0	0	.25568801
58	27	2	40-44	urban	1	no education	no	muslim	richer	yes	respondent	no education	yes	yes	yes	yes	yes	no																		product not used	Burukinafaso	No	0	0	0
58	27	3	30-34	urban	1	primary	no	muslim	richer	no	husband/partner	no education	no	don't know	yes	yes	yes	yes	532150	never	never	never	never	never	never	never	never	never		never	never	never	never		sometimes afraid	product not used	Burukinafaso	No	0	0	0	.53214997
58	36	2	20-24	urban	1	secondary	no	protestant	richest	yes	respondent	higher	no	no	no	no	don't know	don't know	255688	sometimes	never	sometimes	never	never	never	never	never	never		never	never	never	never		sometimes afraid	product not used	Burukinafaso	No	0	0	0	.25568801
58	45	2	25-29	urban	1	secondary	yes	muslim	richest	yes	respondent	secondary	yes	no	no	no	no	no	255688	never	never	never	never	never	never	never	never	never		never	never	never	never		never afraid	product not used	Burukinafaso	No	0	0	0	.25568801
58	55	2	25-29	urban	1	no education	yes	muslim	richest	no	joint decision	no education	yes	no	no	no	no	no	255688	never	never	never	never	never	never	never	never	never		never	never	never	never		sometimes afraid	product not used	Burukinafaso	No	0	0	0	.25568801
58	73	7	25-29	urban	1	no education	yes	muslim	richer	yes	joint decision	no education	no	yes	yes	yes	yes	no																		product not used	Burukinafaso	No	0	0	0
58	73	2	35-39	urban	1	secondary	yes	muslim	richer	yes	husband/partner	no education	no	no	no	no	no	no	532150	never	never	never	never	never	never	never	never	never		never	never	never	never		never afraid	product not used	Burukinafaso	No	0	0	0	.53214997
58	83	3	20-24	urban	1	primary	yes	muslim	richer	yes	respondent	primary	no	no	no	no	no	no	255688	never	never	never	never	never	never	never	never	never		never	never	never	never		most of the time afraid	product not used	Burukinafaso	No	0	0	0	.25568801
58	92	3	30-34	urban	1	no education	yes	muslim	richer	no	respondent	no education	yes	no	no	yes	yes	no																		product not used	Burukinafaso	No	0	0	0
58	92	2	40-44	urban	1	no education	yes	muslim	richer	no	respondent	no education	yes	no	no	yes	yes	no	532150	often	often	often	never	never	never	never	never	never		never	never	never	never		most of the time afraid	product not used	Burukinafaso	No	0	0	1	.53214997
58	101	4	20-24	urban	3	primary	yes	muslim	richer	no	joint decision	no education	yes	no	no	no	yes	no	255688	never	never	often	sometimes	never	never	never	never	never		never	never	never	never		most of the time afraid	product not used	Burukinafaso	No	0	0	1	.25568801
58	110	2	45-49	urban	1	secondary	yes	muslim	richer	yes	respondent	no education	yes	no	yes	no	no	no																		product not used	Burukinafaso	No	0	0	0
59	11	3	40-44	urban	1	no education	yes	muslim	richer	no	joint decision	primary	no	no	no	no	no	no																		product not used	Burukinafaso	No	0	0	0
59	11	4	35-39	urban	1	no education	yes	muslim	richer	no	joint decision	primary	no	no	no	no	no	no	609188	never	never	sometimes	never	yes, but not in the last 12 months	never	never	never	never		never	never	never	never		sometimes afraid	product not used	Burukinafaso	No	0	0	0	.60918802
59	24	2	30-34	urban	1	no education	yes	muslim	richer	no	joint decision	no education	no	no	no	no	no	no	204578	never	never	sometimes	never	yes, but not in the last 12 months	never	never	never	never		never	never	never	never		sometimes afraid	product not used	Burukinafaso	No	0	0	0	.204578
59	37	2	20-24	urban	1	primary	yes	no religion/none	middle	no	husband/partner	primary	yes	no	yes	no	yes	no																		product not used	Burukinafaso	No	0	0	0
59	50	16	15-19	urban	5	no education	yes	catholic	richer	no	joint decision	no education	no	yes	yes	yes	yes	yes																		product not used	Burukinafaso	No	0	0	0
59	63	4	40-44	urban	1	no education	yes	traditional/animist	middle	yes	husband/partner	no education	yes	no	no	no	no	no																		product not used	Burukinafaso	No	0	0	0
59	63	3	45-49	urban	1	no education	yes	traditional/animist	middle	yes	husband/partner	no education	yes	no	no	no	no	no	425777	never	never	never	never	never	never	never	never	never		never	never	never	never		never afraid	product not used	Burukinafaso	No	0	0	0	.42577699
59	75	3	35-39	urban	1	primary	no	muslim	richer	yes	husband/partner	no education	yes	don't know	no	no	no	don't know																		product not used	Burukinafaso	No	0	0	0
59	75	2	40-44	urban	1	primary	no	traditional/animist	richer	no	husband/partner	no education	yes	no	no	no	no	no	425777	never	never	never	never	never	never	never	never	never		never	never	never	never		never afraid	product not used	Burukinafaso	No	0	0	0	.42577699
59	88	9	45-49	urban	1	no education	yes	protestant	richer	yes	husband/partner	no education	yes	no	no	no	no	no	425777	never	never	never	never	never	never	never	never	never		never	never	never	never		never afraid	product not used	Burukinafaso	No	0	0	0	.42577699
59	114	2	30-34	urban	1	no education	no	traditional/animist	middle	no	joint decision	no education	no	no	yes	yes	yes	yes																		product not used	Burukinafaso	No	0	0	0
59	127	2	30-34	urban	1	primary	yes	traditional/animist	richer	no	joint decision	primary	yes	yes	yes	yes	yes	no	204578	never	often	sometimes	never	yes, but not in the last 12 months	never	never	never	never		sometimes	never	never	never		sometimes afraid	product not used	Burukinafaso	No	0	0	1	.204578
59	140	4	40-44	urban	1	no education	yes	traditional/animist	richer	no	joint decision	no education	no	yes	no	no	no	yes																		product not used	Burukinafaso	No	0	0	0
59	140	3	30-34	urban	1	no education	yes	traditional/animist	richer	no	joint decision	no education	yes	yes	yes	yes	yes	yes																		product not used	Burukinafaso	No	0	0	0
59	140	2	45-49	urban	1	no education	yes	protestant	richer	no	joint decision	no education	yes	no	no	yes	yes	no	812251	sometimes	sometimes	sometimes	never	yes, but not in the last 12 months	never	never	never	never		never	never	never	never		never afraid	product not used	Burukinafaso	No	0	0	0	.81225097
59	153	2	30-34	urban	1	no education	no	traditional/animist	poorer	no	joint decision	no education	no	no	no	no	no	no	204578	sometimes	never	sometimes	sometimes	sometimes	never	never	never	never		never	never	never	never		sometimes afraid	product not used	Burukinafaso	No	0	0	0	.204578
59	166	2	35-39	urban	1	no education	yes	no religion/none	richer	no	joint decision	no education	yes	no	no	no	no	no	609188	never	sometimes	sometimes	never	yes, but not in the last 12 months	never	never	never	never		never	never	never	never		never afraid	product not used	Burukinafaso	No	0	0	0	.60918802
60	3	2	30-34	urban	1	secondary	yes	muslim	richest	yes	joint decision	secondary	no	no	yes	yes	yes	no																		product not used	Burukinafaso	No	0	0	0
60	36	2	45-49	urban	1	secondary	no	muslim	richest	no	joint decision	secondary	yes	no	no	yes	no	no	316573	never	never	never	never	never	never	never	never	never		never	never	never	never		never afraid	product not used	Burukinafaso	No	0	0	0	.31657299
60	47	2	20-24	urban	1	secondary	no	protestant	richest	yes	joint decision	secondary	yes	no	no	no	no	no	316573	never	never	never	never	never	never	never	never	never		never	never	never	never		never afraid	product not used	Burukinafaso	No	0	0	0	.31657299
60	58	2	25-29	urban	1	secondary	yes	muslim	richest	yes	joint decision	secondary	no	no	no	no	no	no	658864	never	never	sometimes	never	never	never	never	never	never		never	never	never	never		never afraid	product not used	Burukinafaso	No	0	0	0	.65886402
60	79	2	20-24	urban	1	secondary	yes	muslim	richest	yes	husband/partner	secondary	yes	no	yes	no	no	no	316573	never	never	never	never	never	never	never	never	never		never	never	never	never		never afraid	product not used	Burukinafaso	No	0	0	0	.31657299
60	112	2	35-39	urban	1	secondary	no	muslim	richest	yes	joint decision	primary	no	no	no	no	no	no	316573	never	never	sometimes	never	never	never	never	never	never		never	never	never	never		never afraid	product not used	Burukinafaso	No	0	0	0	.31657299
60	134	2	30-34	urban	1	higher	yes	catholic	richest	yes	joint decision	don't know	yes	no	no	no	no	no	316573	never	never	never	yes, but not in the last 12 months	yes, but not in the last 12 months	never	never	never	never		never	never	never	never		never afraid	product not used	Burukinafaso	No	0	0	0	.31657299
61	3	2	40-44	urban	1	no education	yes	muslim	richest	yes	respondent	no education	yes	no	yes	no	no	no																		product not used	Burukinafaso	No	0	0	0
61	50	2	25-29	urban	1	secondary	yes	muslim	richest	no	husband/partner	higher	no	no	no	no	no	no																		product not used	Burukinafaso	No	0	0	0
61	81	2	35-39	urban	1	primary	yes	muslim	richest	yes	husband/partner	primary	yes	no	no	no	no	no	1137625	never	never	never	never	never	never	never	never	never		never	never	never	never		never afraid	product not used	Burukinafaso	No	0	0	0	1.137625
61	81	3	20-24	urban	1	primary	yes	muslim	richest	yes	respondent	primary	yes	no	no	no	no	no																		product not used	Burukinafaso	No	0	0	0
61	96	3	25-29	urban	1	secondary	yes	muslim	richest	yes	respondent	no education	yes	no	no	no	no	no																		product not used	Burukinafaso	No	0	0	0
61	96	2	40-44	urban	1	no education	yes	muslim	richest	yes	respondent	no education	yes	no	no	no	no	no																		product not used	Burukinafaso	No	0	0	0
61	127	2	40-44	urban	1	secondary	yes	muslim	richest	no	joint decision	no education	yes	yes	no	yes	no	no																		product not used	Burukinafaso	No	0	0	0
61	173	2	35-39	urban	1	no education	yes	muslim	richest	yes	husband/partner	primary	yes	no	no	no	no	no																		product not used	Burukinafaso	No	0	0	0
61	173	4	30-34	urban	3	no education	yes	muslim	richest	yes	husband/partner	no education	yes	no	no	no	no	no	1137625	sometimes	never	never	never	never	never	never	never	never		never	never	never	never		sometimes afraid	product not used	Burukinafaso	No	0	0	0	1.137625
62	20	2	30-34	rural	1	no education	yes	muslim	richer	no	joint decision	don't know	no	no	yes	yes	yes	yes	747556	never	never	never	never	never	never	never	never	never		never	never	never	never		sometimes afraid	product not used	Burukinafaso	No	0	0	0	.74755597
62	44	2	35-39	rural	1	primary	yes	protestant	richest	yes	respondent	primary	yes	no	yes	yes	yes	no																		product not used	Burukinafaso	No	0	0	0
62	57	2	30-34	rural	1	no education	yes	catholic	richer	yes	respondent	primary	yes	no	no	yes	yes	yes	747556	never	never	never	never	never	never	never	never	never		never	never	never	never		sometimes afraid	product not used	Burukinafaso	No	0	0	0	.74755597
62	81	2	30-34	rural	1	secondary	no	muslim	richest	yes	joint decision	don't know	yes	no	no	no	no	no	747556	never	never	never	never	yes, but not in the last 12 months	never	never	never	never		never	never	never	never		sometimes afraid	20	Burukinafaso		0	0	0	.74755597
62	94	2	35-39	rural	1	primary	yes	catholic	richest	yes	joint decision	secondary	yes	no	yes	no	no	no	747556	never	never	sometimes	never	never	never	never	never	never		never	never	never	never		never afraid	product not used	Burukinafaso	No	0	0	0	.74755597
62	131	2	30-34	rural	1	no education	yes	muslim	richest	yes	joint decision	primary	yes	yes	yes	yes	yes	yes																		product not used	Burukinafaso	No	0	0	0
66	5	2	25-29	rural	1	no education	yes	muslim	richer	no	joint decision	no education	no	no	yes	yes	yes	no																		product not used	Burukinafaso	No	0	0	0
66	5	3	25-29	rural	1	no education	yes	muslim	richer	no	joint decision	primary	no	no	no	no	yes	yes	690497	never	never	never	never	never	never	never	never	never		never	never	never	never		never afraid	product not used	Burukinafaso	No	0	0	0	.69049698
66	17	2	30-34	rural	1	no education	yes	muslim	richest	no	joint decision	no education	no	no	yes	no	no	no																		product not used	Burukinafaso	No	0	0	0
66	29	2	15-19	rural	1	secondary	no	muslim	richer	yes	respondent	secondary	no	no	yes	yes	yes	no	348212	never	never	never	never	never	never	never	never	never		never	never	never	never		never afraid	product not used	Burukinafaso	No	0	0	0	.348212
66	35	2	25-29	rural	1	no education	yes	catholic	richer	yes	respondent	no education	yes	no	no	no	no	no	348212	never	never	never	never	never	never	never	never	never		never	never	never	never		sometimes afraid	product not used	Burukinafaso	No	0	0	0	.348212
66	47	2	40-44	rural	1	no education	no	muslim	poorest	no	husband/partner	no education	yes	yes	yes	yes	yes	no	348212	never	never	never	never	never	never	never	never	never		never	never	never	never		never afraid	product not used	Burukinafaso	No	0	0	0	.348212
66	53	2	25-29	rural	1	no education	yes	muslim	richer	no	joint decision	no education	no	yes	yes	yes	yes	yes	348212	sometimes	never	often	yes, but not in the last 12 months	yes, but not in the last 12 months	never	never	never	never		never	never	never	never		sometimes afraid	5	Burukinafaso		0	0	1	.348212
66	59	4	25-29	rural	1	primary	yes	muslim	richer	yes	respondent	primary	yes	yes	yes	yes	yes	no	348212	never	never	never	never	never	never	never	never	never		never	never	never	never		sometimes afraid	10	Burukinafaso		0	0	0	.348212
68	3	2	20-24	urban	1	no education	yes	muslim	richest	no	joint decision	primary	no	no	yes	yes	yes	yes	295299	never	never	never	never	never	never	never	never	never		never	never	never	never		never afraid	product not used	Burukinafaso	No	0	0	0	.29529899
68	18	2	20-24	urban	1	no education	yes	muslim	richest	yes	husband/partner	no education	no	yes	yes	yes	yes	yes	295299	never	never	never	never	never	never	never	never	never		never	never	never	never		most of the time afraid	product not used	Burukinafaso	No	0	0	0	.29529899
68	33	2	40-44	urban	1	no education	yes	muslim	richer	no	husband/partner	no education	yes	yes	yes	yes	yes	no	295299	never	never	never	never	never	never	never	never	never		never	never	never	never		never afraid	product not used	Burukinafaso	No	0	0	0	.29529899
68	63	4	25-29	urban	1	no education	no	muslim	richer	yes	husband/partner	no education	yes	no	no	no	no	no	295299	never	never	never	never	never	never	never	never	never		never	never	never	never		sometimes afraid	product not used	Burukinafaso	No	0	0	0	.29529899
68	93	2	30-34	urban	1	no education	yes	muslim	richest	yes	joint decision	no education	no	yes	no	no	no	no	295299	never	never	never	never	never	never	never	never	never		never	never	never	never		sometimes afraid	product not used	Burukinafaso	No	0	0	0	.29529899
68	108	2	40-44	urban	1	no education	yes	muslim	richest	no	joint decision	no education	no	yes	yes	yes	yes	no	295299	yes, but not in the last 12 months	never	yes, but not in the last 12 months	never	yes, but not in the last 12 months	never	never	never	never		never	never	never	never		sometimes afraid	10	Burukinafaso		0	0	0	.29529899
68	123	2	35-39	urban	1	primary	yes	muslim	richest	yes	respondent	secondary	no	yes	yes	yes	yes	no																		product not used	Burukinafaso	No	0	0	0
68	138	2	25-29	urban	1	no education	yes	muslim	richer	no	joint decision	don't know	no	no	no	no	no	no	295299	never	never	never	never	yes, but not in the last 12 months	never	never	never	never		never	never	never	never		sometimes afraid	product not used	Burukinafaso	No	0	0	0	.29529899
68	153	2	35-39	urban	1	no education	yes	muslim	richest	yes	husband/partner	no education	yes	no	no	no	no	no																		product not used	Burukinafaso	No	0	0	0
69	1	2	25-29	urban	1	no education	no	muslim	middle	no	joint decision	no education	no	yes	yes	yes	yes	yes	247858	sometimes	never	never	never	never	never	never	never	never		never	never	never	never		most of the time afraid	product not used	Burukinafaso	No	0	0	0	.247858
69	1	3	35-39	urban	1	no education	no	muslim	middle	no	joint decision	no education	yes	yes	yes	yes	yes	yes																		product not used	Burukinafaso	No	0	0	0
69	6	2	20-24	urban	1	no education	yes	muslim	richest	no	respondent	don't know	no	no	no	no	no	no	119091	never	never	never	never	never	never	never	never	never		never	never	never	never		sometimes afraid	3	Burukinafaso		0	0	0	.119091
69	11	2	25-29	urban	1	secondary	no	muslim	richest	yes	respondent	no education	yes	no	no	no	no	no	247858	never	never	never	never	never	never	never	never	never		never	never	never	never		never afraid	product not used	Burukinafaso	No	0	0	0	.247858
69	15	2	15-19	urban	1	no education	yes	muslim	richer	yes	husband/partner	no education	yes	no	no	no	no	no	119091	never	never	never	never	never	never	never	never	never		never	never	never	never		never afraid	product not used	Burukinafaso	No	0	0	0	.119091
69	20	2	40-44	urban	1	no education	yes	muslim	richest	no	joint decision	no education	yes	no	no	no	no	no																		product not used	Burukinafaso	No	0	0	0
69	25	3	25-29	urban	1	no education	yes	muslim	richer	no	husband/partner	no education	yes	yes	yes	yes	yes	no	247858	never	never	never	never	never	never	never	never	never		never	never	never	never		most of the time afraid	product not used	Burukinafaso	No	0	0	0	.247858
69	30	2	25-29	urban	1	no education	yes	muslim	middle	yes	husband/partner	no education	yes	no	yes	yes	yes	no	119091	sometimes	sometimes	sometimes	often	often	never	never	never	never		never	never	never	never		never afraid	product not used	Burukinafaso	No	1	0	0	.119091
69	34	4	25-29	urban	2	no education	yes	muslim	richer	yes	joint decision	no education	yes	yes	yes	yes	yes	no	119091	never	never	never	never	never	never	never	never	never		never	never	never	never		never afraid	product not used	Burukinafaso	No	0	0	0	.119091
69	44	4	15-19	urban	3	no education	yes	muslim	richest	no	husband/partner	don't know	no	yes	no	yes	yes	yes																		product not used	Burukinafaso	No	0	0	0
69	53	2	35-39	urban	1	no education	no	catholic	richest	yes	respondent	primary	no	yes	yes	yes	no	no																		product not used	Burukinafaso	No	0	0	0
73	2	2	30-34	rural	1	no education	yes	muslim	richer	no	husband/partner	no education	yes	no	yes	no	yes	no	182684	never	never	never	never	never	never	never	never	never		never	never	never	never		sometimes afraid	product not used	Burukinafaso	No	0	0	0	.182684
73	8	2	20-24	rural	1	no education	yes	muslim	middle	no	joint decision	no education	no	no	no	no	no	no	182684	never	never	never	never	never	never	never	never	never		never	never	never	never		never afraid	product not used	Burukinafaso	No	0	0	0	.182684
73	13	2	30-34	rural	1	no education	no	muslim	richer	no	husband/partner	no education	no	yes	yes	yes	yes	yes																		product not used	Burukinafaso	No	0	0	0
73	18	2	25-29	rural	1	no education	yes	catholic	richer	no	husband/partner	no education	yes	no	no	no	no	no	182684	never	never	never	never	never	never	never	never	never		never	never	never	never		sometimes afraid	product not used	Burukinafaso	No	0	0	0	.182684
73	23	2	20-24	rural	1	no education	yes	muslim	richer	no	joint decision	no education	no	no	no	no	no	no	182684	never	never	never	never	never	never	never	never	never		never	never	never	never		never afraid	product not used	Burukinafaso	No	0	0	0	.182684
73	29	2	45-49	rural	1	no education	yes	protestant	richer	no	husband/partner	no education	yes	yes	yes	no	yes	yes	182684	never	never	never	never	never	never	never	never	never		never	never	never	never		never afraid	product not used	Burukinafaso	No	0	0	0	.182684
73	34	2	35-39	rural	1	no education	yes	catholic	poorer	yes	respondent	no education	yes	yes	yes	yes	yes	no	182684	never	never	never	never	never	never	never	never	never		never	never	never	never		sometimes afraid	not every day	Burukinafaso		0	0	0	.182684
73	39	2	35-39	rural	1	no education	no	muslim	poorer	yes	respondent	no education	yes	no	yes	yes	yes	no	182684	never	never	never	never	never	never	never	never	never		never	never	never	never		sometimes afraid	product not used	Burukinafaso	No	0	0	0	.182684
73	44	2	30-34	rural	1	primary	yes	muslim	richer	no	respondent	primary	no	no	no	no	no	no	182684	never	never	never	never	never	never	never	never	never		never	never	never	never		sometimes afraid	7	Burukinafaso		0	0	0	.182684
73	49	2	30-34	rural	1	no education	yes	muslim	richer	yes	respondent	no education	yes	don't know	yes	yes	yes	yes	182684	never	never	never	never	never	never	never	never	never		never	never	never	never		sometimes afraid	product not used	Burukinafaso	No	0	0	0	.182684
73	55	2	35-39	rural	1	no education	yes	muslim	poorer	no	husband/partner	no education	yes	yes	yes	yes	yes	no	362259	never	never	never	never	never	never	never	never	never		never	never	never	never		sometimes afraid	product not used	Burukinafaso	No	0	0	0	.362259
73	55	7	25-29	rural	1	no education	yes	muslim	poorer	no	husband/partner	no education	yes	yes	yes	yes	yes	no																		product not used	Burukinafaso	No	0	0	0
73	60	2	35-39	rural	1	no education	no	muslim	middle	no	husband/partner	no education	yes	yes	yes	yes	yes	yes																		product not used	Burukinafaso	No	0	0	0
73	60	3	25-29	rural	1	no education	no	muslim	middle	no	husband/partner	no education	yes	yes	yes	yes	yes	yes	362259	never	never	never	never	never	never	never	never	never		never	never	never	never		sometimes afraid	product not used	Burukinafaso	No	0	0	0	.362259
74	5	2	30-34	rural	1	no education	yes	muslim	richer	no	husband/partner	no education	no	yes	yes	yes	yes	no	256520	yes, but not in the last 12 months	sometimes	often	never	yes, but not in the last 12 months	never	never	never	never		never	never	never	never		never afraid	product not used	Burukinafaso	No	0	0	1	.25652
74	11	2	20-24	rural	1	secondary	yes	muslim	richest	yes	respondent	secondary	no	yes	yes	yes	yes	no	256520	never	never	never	never	never	never	never	never	never		never	never	never	never		sometimes afraid	product not used	Burukinafaso	No	0	0	0	.25652
74	17	10	25-29	rural	1	no education	yes	muslim	richer	yes	husband/partner	no education	yes	yes	yes	yes	yes	yes																		product not used	Burukinafaso	No	0	0	0
74	17	2	40-44	rural	1	no education	yes	muslim	richer	no	husband/partner	no education	yes	yes	yes	yes	yes	no																		product not used	Burukinafaso	No	0	0	0
74	17	4	15-19	rural	3	no education	yes	muslim	richer	yes	husband/partner	no education	yes	no	no	no	no	no	763010	never	never	never	never	never	never	never	never	never		never	never	never	never		most of the time afraid	product not used	Burukinafaso	No	0	0	0	.76301003
74	22	2	25-29	rural	1	no education	yes	muslim	richer	yes	husband/partner	no education	yes	no	yes	yes	yes	no																		product not used	Burukinafaso	No	0	0	0
74	22	3	15-19	rural	4	no education	yes	muslim	richer	yes	husband/partner	no education	yes	no	yes	yes	yes	no	508673	never	never	never	never	never	never	never	never	never		never	never	never	never		most of the time afraid	product not used	Burukinafaso	No	0	0	0	.50867301
74	28	2	15-19	rural	1	no education	yes	muslim	poorest	yes	respondent	no education	yes	no	no	yes	yes	no	256520	never	never	never	never	never	never	never	never	never		never	never	never	never		most of the time afraid	product not used	Burukinafaso	No	0	0	0	.25652
74	34	3	30-34	rural	1	no education	yes	muslim	middle	no	husband/partner	no education	yes	yes	yes	yes	yes	yes	508673	never	never	never	never	never	never	never	never	never		never	never	never	never		sometimes afraid	product not used	Burukinafaso	No	0	0	0	.50867301
74	34	2	45-49	rural	1	no education	yes	muslim	middle	no	husband/partner	no education	yes	yes	yes	yes	yes	yes																		product not used	Burukinafaso	No	0	0	0
74	39	2	45-49	rural	1	no education	yes	muslim	middle	no	husband/partner	no education	yes	yes	yes	yes	yes	yes																		product not used	Burukinafaso	No	0	0	0
74	39	3	35-39	rural	1	no education	yes	muslim	middle	no	husband/partner	no education	yes	yes	no	yes	yes	no																		product not used	Burukinafaso	No	0	0	0
74	45	2	35-39	rural	1	no education	yes	muslim	middle	no	husband/partner	no education	yes	yes	yes	yes	yes	yes	508673	never	never	never	never	never	never	never	never	never		never	never	never	never		sometimes afraid	product not used	Burukinafaso	No	0	0	0	.50867301
74	51	2	20-24	rural	1	no education	no	muslim	richer	no	husband/partner	no education	yes	yes	yes	yes	yes	yes	256520	never	never	never	never	never	never	never	never	never		never	never	never	never		sometimes afraid	15	Burukinafaso		0	0	0	.25652
74	56	2	30-34	rural	1	no education	yes	muslim	richer	no	husband/partner	no education	yes	yes	yes	yes	yes	yes	256520	never	never	often	never	sometimes	never	never	never	never		sometimes	never	never	never		most of the time afraid	product not used	Burukinafaso	No	0	0	1	.25652
74	74	2	20-24	rural	1	no education	yes	muslim	richer	no	respondent	no education	yes	no	no	no	no	no	256520	never	never	never	never	never	never	never	never	never		never	never	never	never		sometimes afraid	product not used	Burukinafaso	No	0	0	0	.25652
75	1	2	25-29	rural	1	no education	no	muslim	middle	no	husband/partner	no education	yes	yes	yes	yes	yes	yes	265036	often	often	often	yes, but not in the last 12 months	yes, but not in the last 12 months	yes, but not in the last 12 months	never	never	never		never	never	never	never		most of the time afraid	product not used	Burukinafaso	No	0	0	1	.26503599
75	7	2	35-39	rural	1	no education	no	muslim	middle	no	husband/partner	no education	yes	yes	yes	yes	yes	no	265036	never	never	never	never	never	never	never	never	never		never	never	never	never		never afraid	product not used	Burukinafaso	No	0	0	0	.26503599
75	12	2	20-24	rural	1	no education	yes	muslim	richer	no	joint decision	no education	no	no	no	yes	no	no	265036	never	never	never	never	never	never	never	never	never		never	never	never	never		never afraid	product not used	Burukinafaso	No	0	0	0	.26503599
75	17	2	45-49	rural	1	no education	no	muslim	poorer	no	respondent	no education	yes	yes	yes	yes	yes	no	265036	never	never	never	never	never	never	never	never	never		never	never	never	never		sometimes afraid	product not used	Burukinafaso	No	0	0	0	.26503599
75	22	3	30-34	rural	1	no education	yes	muslim	middle	no	respondent	no education	yes	don't know	yes	yes	yes	no																		30	Burukinafaso		0	0	0
75	22	2	25-29	rural	1	no education	yes	muslim	middle	no	respondent	no education	no	yes	yes	yes	yes	no	525561	never	never	never	never	never	never	never	never	never		never	never	never	never		sometimes afraid	30	Burukinafaso		0	0	0	.52556098
75	38	2	35-39	rural	1	no education	no	muslim	poorer	no	husband/partner	no education	yes	no	no	yes	yes	no	265036	never	yes, but not in the last 12 months	sometimes	never	never	never	never	never	never		never	never	never	never		never afraid	product not used	Burukinafaso	No	0	0	0	.26503599
75	43	2	25-29	rural	1	no education	yes	muslim	middle	no	husband/partner	no education	no	yes	yes	yes	yes	yes	265036	never	never	never	never	never	never	never	never	never		never	never	never	never		never afraid	product not used	Burukinafaso	No	0	0	0	.26503599
75	54	2	35-39	rural	1	no education	yes	muslim	poorer	no	husband/partner	no education	yes	yes	yes	no	yes	no																		product not used	Burukinafaso	No	0	0	0
75	54	6	20-24	rural	1	no education	yes	muslim	poorer	no	husband/partner	no education	yes	yes	yes	yes	yes	yes	525561	never	never	never	never	never	never	never	never	never		never	never	never	never		sometimes afraid	product not used	Burukinafaso	No	0	0	0	.52556098
75	59	6	30-34	rural	1	no education	yes	muslim	richer	yes	husband/partner	no education	yes	yes	yes	yes	yes	yes																		product not used	Burukinafaso	No	0	0	0
75	59	2	30-34	rural	1	no education	yes	muslim	richer	yes	husband/partner	no education	yes	yes	yes	no	no	no	525561	never	never	never	never	never	never	never	never	never		never	never	never	never		never afraid	product not used	Burukinafaso	No	0	0	0	.52556098
75	64	2	15-19	rural	1	primary	yes	muslim	richer	yes	husband/partner	primary	yes	yes	yes	yes	yes	no	265036	never	never	often	never	never	never	never	never	never		never	never	never	never		sometimes afraid	product not used	Burukinafaso	No	0	0	1	.26503599
76	1	3	35-39	rural	1	no education	yes	muslim	richest	yes	respondent	primary	yes	don't know	no	no	yes	no	1361503	never	never	never	never	never	never	never	never	never		never	never	never	never		sometimes afraid	7	Burukinafaso		0	0	0	1.361503
76	1	2	35-39	rural	1	no education	yes	muslim	richest	yes	respondent	primary	yes	no	no	no	no	no																		7	Burukinafaso		0	0	0
76	7	2	35-39	rural	1	no education	no	muslim	middle	no	joint decision	no education	no	no	no	no	no	no	680752	never	never	never	never	yes, but not in the last 12 months	never	never	never	never		never	never	never	never		sometimes afraid	product not used	Burukinafaso	No	0	0	0	.68075198
76	17	2	30-34	rural	1	no education	yes	muslim	richer	yes	respondent	no education	yes	yes	yes	yes	yes	no	343297	never	never	never	never	never	never	never	never	never		never	never	never	never		sometimes afraid	10	Burukinafaso		0	0	0	.343297
76	22	2	30-34	rural	1	primary	yes	muslim	richer	yes	respondent	no education	no	no	no	no	yes	no	343297	never	never	never	never	never	never	never	never	never		never	never	never	never		sometimes afraid	product not used	Burukinafaso	No	0	0	0	.343297
76	28	3	25-29	rural	1	secondary	yes	muslim	richest	yes	husband/partner	primary	yes	don't know	yes	no	yes	no																		product not used	Burukinafaso	No	0	0	0
76	28	2	30-34	rural	1	secondary	yes	protestant	richest	yes	respondent	primary	yes	yes	yes	yes	no	no	680752	never	sometimes	never	never	never	never	never	never	never		never	never	never	never		never afraid	product not used	Burukinafaso	No	0	0	0	.68075198
76	38	2	45-49	rural	1	no education	yes	muslim	richer	yes	respondent	no education	no	yes	yes	yes	yes	yes	343297	never	never	never	never	never	never	never	never	never		never	never	never	never		sometimes afraid	product not used	Burukinafaso	No	0	0	0	.343297
76	43	2	40-44	rural	1	no education	yes	muslim	richest	yes	respondent	no education	yes	yes	yes	yes	yes	no	343297	never	never	never	never	never	never	never	never	never		never	never	never	never		sometimes afraid	product not used	Burukinafaso	No	0	0	0	.343297
76	48	4	30-34	rural	1	no education	no	muslim	richer	no	respondent	no education	yes	no	no	no	yes	no	343297	never	never	often	never	never	never	never	never	never		never	never	never	never		sometimes afraid	product not used	Burukinafaso	No	0	0	1	.343297
76	54	2	35-39	rural	1	primary	yes	muslim	middle	yes	respondent	no education	no	no	yes	yes	yes	no																		product not used	Burukinafaso	No	0	0	0
76	64	2	35-39	rural	1	primary	yes	muslim	richer	yes	husband/partner	no education	yes	no	no	no	no	no	343297	never	never	never	never	never	never	never	never	never		never	never	never	never		never afraid	8	Burukinafaso		0	0	0	.343297
77	20	5	45-49	rural	1	no education	no	traditional/animist	poorer	yes	respondent	no education	yes	no	no	no	no	no	1020417	never	never	never	never	never	never	never	never	never		never	never	never	never		sometimes afraid	product not used	Burukinafaso	No	0	0	0	1.020417
77	56	6	20-24	rural	4	no education	yes	muslim	richest	yes	husband/partner	no education	yes	no	yes	no	no	no																		product not used	Burukinafaso	No	0	0	0
77	56	7	15-19	rural	5	no education	yes	protestant	richest	yes	husband/partner	primary	yes	no	yes	yes	no	no	3035197	never	never	never	never	never	never	never	never	never		never	never	never	never		never afraid	product not used	Burukinafaso	No	0	0	0	3.035197
77	80	2	30-34	rural	1	no education	yes	muslim	richer	yes	husband/partner	primary	yes	yes	yes	yes	yes	no	2023465	never	never	sometimes	never	never	never	never	never	never		never	never	never	never		sometimes afraid	product not used	Burukinafaso	No	0	0	0	2.0234649
77	80	3	20-24	rural	1	no education	yes	muslim	richer	yes	husband/partner	primary	yes	no	yes	no	yes	no																		product not used	Burukinafaso	No	0	0	0
77	92	4	15-19	rural	1	no education	no	muslim	middle	no	respondent	no education	yes	yes	yes	yes	no	no																		product not used	Burukinafaso	No	0	0	0
77	128	2	35-39	rural	1	no education	no	muslim	richer	no	husband/partner	no education	no	yes	yes	yes	no	no	1020417	never	never	never	never	never	never	never	never	never		never	never	never	never		never afraid	product not used	Burukinafaso	No	0	0	0	1.020417
77	140	3	35-39	rural	1	no education	no	muslim	richer	no	joint decision	no education	no	yes	yes	yes	yes	yes																		product not used	Burukinafaso	No	0	0	0
77	152	2	25-29	rural	1	no education	no	muslim	richer	no	respondent	no education	no	yes	yes	yes	yes	yes	1020417	sometimes	never	never	never	never	never	never	never	never		never	never	never	never		sometimes afraid	product not used	Burukinafaso	No	0	0	0	1.020417
78	5	5	20-24	rural	4	no education	yes	muslim	middle	no	husband/partner	no education	no	yes	yes	yes	yes	yes	369878	never	never	never	never	never	never	never	never	never		never	never	never	never		never afraid	10	Burukinafaso		0	0	0	.36987799
78	12	2	30-34	rural	1	no education	yes	muslim	richer	no	husband/partner	no education	no	yes	yes	yes	yes	yes	369878	never	never	never	never	never	never	never	never	never		never	never	never	never		never afraid	product not used	Burukinafaso	No	0	0	0	.36987799
78	25	2	35-39	rural	1	primary	yes	catholic	middle	no	husband/partner	primary	no	yes	yes	yes	yes	yes	369878	never	never	never	never	never	never	never	never	never		never	never	never	never		never afraid	product not used	Burukinafaso	No	0	0	0	.36987799
78	32	3	25-29	rural	1	no education	yes	muslim	richer	no	husband/partner	no education	no	no	no	no	no	no	369878	never	never	never	never	never	never	never	never	never		never	never	never	never		sometimes afraid	product not used	Burukinafaso	No	0	0	0	.36987799
78	39	2	30-34	rural	1	no education	yes	catholic	richer	no	husband/partner	primary	no	no	no	no	no	no	369878	never	never	never	never	never	never	never	never	never		never	never	never	never		never afraid	product not used	Burukinafaso	No	0	0	0	.36987799
78	46	2	40-44	rural	1	no education	yes	muslim	richer	no	husband/partner	no education	yes	yes	yes	yes	yes	no	369878	never	never	never	never	never	never	never	never	never		never	never	never	never		sometimes afraid	product not used	Burukinafaso	No	0	0	0	.36987799
78	53	2	25-29	rural	1	no education	yes	muslim	richer	no	joint decision	primary	yes	yes	yes	yes	yes	yes	369878	sometimes	yes, but not in the last 12 months	sometimes	yes, but not in the last 12 months	yes, but not in the last 12 months	never	never	never	never		never	never	never	never		sometimes afraid	product not used	Burukinafaso	No	0	0	0	.36987799
78	60	2	30-34	rural	1	no education	yes	muslim	richer	no	husband/partner	secondary	yes	yes	yes	yes	yes	yes	369878	never	never	never	never	never	never	never	never	never		never	never	never	never		sometimes afraid	product not used	Burukinafaso	No	0	0	0	.36987799
78	66	4	20-24	rural	3	no education	yes	muslim	richer	yes	husband/partner	no education	yes	no	no	no	yes	no	369878	never	never	never	never	never	never	never	never	never		never	never	never	never		never afraid	product not used	Burukinafaso	No	0	0	0	.36987799
78	73	2	35-39	rural	1	no education	yes	muslim	richer	no	husband/partner	no education	yes	yes	yes	yes	no	no																		product not used	Burukinafaso	No	0	0	0
78	80	3	20-24	rural	1	no education	yes	catholic	richer	no	husband/partner	no education	no	yes	yes	yes	yes	no	369878	never	never	never	never	never	never	never	never	never		never	never	never	never		never afraid	12	Burukinafaso		0	0	0	.36987799
78	87	2	30-34	rural	1	no education	no	muslim	richest	no	husband/partner	no education	no	yes	yes	yes	yes	no	733461	never	never	never	never	never	never	never	never	never		never	never	never	never		never afraid	product not used	Burukinafaso	No	0	0	0	.73346102
78	87	3	35-39	rural	1	no education	no	muslim	richest	yes	husband/partner	no education	yes	no	yes	yes	no	no																		product not used	Burukinafaso	No	0	0	0
80	6	2	40-44	rural	1	no education	yes	muslim	middle	yes	respondent	no education	yes	no	no	no	no	no	404323	never	never	never	never	never	never	never	never	never		never	never	never	never		sometimes afraid	3	Burukinafaso		0	0	0	.40432301
80	34	3	30-34	rural	1	no education	yes	muslim	richer	yes	respondent	primary	yes	yes	yes	yes	yes	no	404323	never	never	never	never	never	never	never	never	never		never	never	never	never		sometimes afraid	product not used	Burukinafaso	No	0	0	0	.40432301
80	47	5	30-34	rural	1	no education	no	muslim	richer	yes	respondent	no education	yes	don't know	no	no	no	no	404323	never	never	never	never	never	never	never	never	never		never	never	never	never		sometimes afraid	product not used	Burukinafaso	No	0	0	0	.40432301
80	60	4	15-19	rural	1	no education	no	muslim	middle	no	husband/partner	no education	no	yes	yes	yes	yes	no	404323	never	never	never	never	never	never	never	never	never		never	never	never	never		never afraid	product not used	Burukinafaso	No	0	0	0	.40432301
80	74	2	30-34	rural	1	no education	yes	muslim	richer	no	husband/partner	no education	no	no	no	no	no	no	801763	never	never	never	never	yes, but not in the last 12 months	never	never	never	never		never	never	never	never		never afraid	product not used	Burukinafaso	No	0	0	0	.801763
80	87	2	25-29	rural	1	primary	yes	muslim	richest	yes	respondent	secondary	yes	yes	yes	yes	yes	no	404323	never	never	never	never	never	never	never	never	never		never	never	never	never		most of the time afraid	product not used	Burukinafaso	No	0	0	0	.40432301
80	140	2	15-19	rural	1	primary	no	muslim	richer	yes	respondent	no education	no	yes	yes	no	yes	no	404323	never	never	never	never	sometimes	never	never	never	never		never	never	never	never		most of the time afraid	product not used	Burukinafaso	No	0	0	0	.40432301
80	153	2	25-29	rural	1	no education	yes	muslim	richer	yes	husband/partner	no education	yes	yes	yes	yes	yes	no																		product not used	Burukinafaso	No	0	0	0
80	153	6	20-24	rural	1	no education	yes	muslim	richer	yes	respondent	no education	yes	don't know	no	yes	yes	no	801763	never	never	never	never	never	never	never	never	never		never	never	never	never		sometimes afraid	product not used	Burukinafaso	No	0	0	0	.801763
80	166	2	25-29	rural	1	secondary	yes	muslim	richest	no	husband/partner	no education	no	yes	yes	yes	yes	no	404323	sometimes	never	sometimes	never	yes, but not in the last 12 months	never	never	never	never		never	never	never	never		most of the time afraid	product not used	Burukinafaso	No	0	0	0	.40432301
81	9	2	40-44	rural	1	no education	no	muslim	richer	no	husband/partner	primary	yes	yes	yes	yes	yes	no	745829	never	never	sometimes	never	never	never	never	never	never		never	never	never	never		most of the time afraid	product not used	Burukinafaso	No	0	0	0	.74582899
81	9	5	35-39	rural	1	no education	no	muslim	richer	no	husband/partner	primary	yes	yes	no	yes	yes	yes																		product not used	Burukinafaso	No	0	0	0
81	14	8	30-34	rural	1	no education	yes	muslim	middle	no	husband/partner	no education	no	yes	yes	yes	yes	yes	1118743	never	never	never	never	never	never	never	never	never		never	never	never	never		never afraid	product not used	Burukinafaso	No	0	0	0	1.1187429
81	14	2	40-44	rural	1	primary	yes	muslim	middle	yes	joint decision	no education	yes	no	no	yes	no	no																		product not used	Burukinafaso	No	0	0	0
81	28	2	20-24	rural	1	no education	no	no religion/none	poorer	no	husband/partner	no education	no	yes	yes	yes	yes	no																		product not used	Burukinafaso	No	0	0	0
81	33	2	30-34	rural	1	no education	yes	muslim	middle	no	husband/partner	no education	no	yes	yes	yes	yes	yes	1118743	never	never	never	never	never	never	never	never	never		never	never	never	never		never afraid	product not used	Burukinafaso	No	0	0	0	1.1187429
81	33	3	25-29	rural	1	no education	yes	muslim	middle	no	husband/partner	no education	yes	no	no	no	no	no																		product not used	Burukinafaso	No	0	0	0
81	38	2	35-39	rural	1	no education	no	muslim	richer	no	husband/partner	primary	no	yes	yes	yes	yes	yes																		product not used	Burukinafaso	No	0	0	0
81	38	3	35-39	rural	1	no education	no	muslim	richer	no	husband/partner	primary	no	yes	yes	yes	yes	yes																		product not used	Burukinafaso	No	0	0	0
81	38	4	30-34	rural	1	no education	no	muslim	richer	no	husband/partner	no education	yes	no	no	yes	yes	no																		product not used	Burukinafaso	No	0	0	0
81	47	11	35-39	rural	1	no education	no	muslim	middle	no	husband/partner	no education	yes	no	no	no	no	no	745829	never	never	never	never	never	never	never	never	never		never	never	never	never		sometimes afraid	5	Burukinafaso		0	0	0	.74582899
81	47	2	35-39	rural	1	no education	no	muslim	middle	no	husband/partner	no education	yes	yes	no	yes	no	no																		5	Burukinafaso		0	0	0
81	52	3	35-39	rural	1	no education	yes	muslim	poorer	no	husband/partner	no education	no	no	no	yes	yes	no	1118743	never	never	never	never	never	never	never	never	never		never	never	never	never		most of the time afraid	product not used	Burukinafaso	No	0	0	0	1.1187429
81	52	2	45-49	rural	1	no education	yes	muslim	poorer	no	respondent	no education	yes	yes	no	yes	yes	no																		product not used	Burukinafaso	No	0	0	0
81	56	2	30-34	rural	1	no education	yes	muslim	richer	no	husband/partner	no education	yes	yes	yes	yes	yes	no	745829	never	never	never	never	never	never	never	never	never		never	never	never	never		most of the time afraid	product not used	Burukinafaso	No	0	0	0	.74582899
81	56	8	25-29	rural	1	no education	yes	muslim	richer	no	joint decision	no education	yes	no	no	yes	no	no																		product not used	Burukinafaso	No	0	0	0
82	9	11	25-29	rural	8	secondary	no	muslim	middle	yes	husband/partner	secondary	no	no	no	yes	yes	no	724023	never	never	never	never	never	never	never	never	never		never	never	never	never		sometimes afraid	product not used	Burukinafaso	No	0	0	0	.72402298
82	21	2	30-34	rural	1	no education	no	muslim	richer	yes	husband/partner	no education	yes	no	no	no	no	no	2153584	sometimes	never	often	never	sometimes	often	never	never	never		never	never	never	never		sometimes afraid	product not used	Burukinafaso	No	1	0	1	2.153584
82	21	3	25-29	rural	1	secondary	no	muslim	richer	no	respondent	no education	yes	yes	yes	no	no	no																		product not used	Burukinafaso	No	0	0	0
82	45	2	15-19	rural	1	no education	no	muslim	poorer	no	husband/partner	no education	no	no	no	yes	yes	no	724023	never	never	never	never	never	never	never	never	never		never	never	never	never		most of the time afraid	product not used	Burukinafaso	No	0	0	0	.72402298
82	57	2	40-44	rural	1	no education	no	muslim	poorest	no	husband/partner	no education	yes	no	no	no	no	no	724023	never	never	never	never	never	never	never	never	never		never	never	never	never		never afraid	product not used	Burukinafaso	No	0	0	0	.72402298
82	69	9	40-44	rural	1	no education	yes	traditional/animist	middle	no	husband/partner	no education	yes	yes	yes	yes	yes	no																		20	Burukinafaso		0	0	0
82	69	8	35-39	rural	1	primary	yes	muslim	middle	no	husband/partner	no education	no	no	no	yes	no	no	1435723	never	never	never	never	never	never	never	never	never		never	never	never	never		most of the time afraid	20	Burukinafaso		0	0	0	1.4357229
82	92	2	20-24	rural	1	no education	no	muslim	poorest	no	husband/partner	no education	no	yes	no	no	no	no	724023	never	never	never	never	never	never	never	never	never		never	never	never	never		never afraid	product not used	Burukinafaso	No	0	0	0	.72402298
82	104	6	30-34	rural	12	no education	yes	muslim	poorer	no	husband/partner	no education	yes	no	no	no	yes	no	1435723	never	never	never	never	never	never	never	never	never		never	never	never	never		never afraid	product not used	Burukinafaso	No	0	0	0	1.4357229
82	104	2	30-34	rural	12	no education	yes	muslim	poorer	no	husband/partner	no education	no	yes	yes	yes	yes	yes																		product not used	Burukinafaso	No	0	0	0
82	128	2	15-19	rural	1	no education	yes	muslim	richer	no	husband/partner	no education	no	yes	yes	yes	yes	yes	724023	never	never	never	never	never	never	never	never	never		never	never	never	never		sometimes afraid	product not used	Burukinafaso	No	0	0	0	.72402298
82	151	6	30-34	rural	4	no education	no	muslim	middle	no	husband/partner	primary	no	yes	yes	yes	yes	no	724023	never	never	sometimes	never	never	never	never	never	never		never	never	never	never		sometimes afraid	product not used	Burukinafaso	No	0	0	0	.72402298
83	1	2	40-44	rural	1	no education	yes	muslim	richer	no	husband/partner	no education	yes	no	no	no	no	no	346530	never	never	never	never	never	never	never	never	never		never	never	never	never		never afraid	product not used	Burukinafaso	No	0	0	0	.34652999
83	5	3	25-29	rural	1	no education	yes	muslim	middle	no	husband/partner	no education	no	yes	yes	yes	yes	yes	346530	never	never	never	never	never	never	never	never	never		never	never	never	never		never afraid	product not used	Burukinafaso	No	0	0	0	.34652999
83	8	2	25-29	rural	1	no education	no	muslim	middle	no	husband/partner	no education	no	yes	yes	yes	yes	yes	346530	never	never	never	never	never	never	never	never	never		never	never	never	never		never afraid	product not used	Burukinafaso	No	0	0	0	.34652999
83	11	5	25-29	rural	1	no education	yes	no religion/none	middle	no	husband/partner	no education	no	yes	yes	yes	yes	yes	346530	never	never	never	never	never	never	never	never	never		never	never	never	never		sometimes afraid	product not used	Burukinafaso	No	0	0	0	.34652999
83	14	2	25-29	rural	1	no education	no	muslim	middle	no	husband/partner	no education	no	no	no	yes	no	no																		product not used	Burukinafaso	No	0	0	0
83	14	3	20-24	rural	1	no education	no	no religion/none	middle	no	husband/partner	no education	no	no	no	no	no	no	687162	never	never	never	never	never	never	never	never	never		never	never	never	never		most of the time afraid	product not used	Burukinafaso	No	0	0	0	.68716198
83	17	2	15-19	rural	1	no education	yes	muslim	middle	no	husband/partner	no education	yes	yes	yes	yes	yes	no	346530	never	never	never	never	never	never	never	never	never		never	never	never	never		never afraid	product not used	Burukinafaso	No	0	0	0	.34652999
83	20	2	25-29	rural	1	no education	yes	traditional/animist	middle	no	husband/partner	no education	yes	no	no	yes	no	no	346530	sometimes	never	never	never	never	never	never	never	never		never	never	never	never		sometimes afraid	product not used	Burukinafaso	No	0	0	0	.34652999
83	23	6	20-24	rural	1	no education	no	muslim	middle	no	husband/partner	no education	no	yes	yes	yes	yes	yes																		product not used	Burukinafaso	No	0	0	0
83	23	2	30-34	rural	1	no education	no	no religion/none	middle	yes	husband/partner	no education	no	yes	yes	yes	yes	yes	687162	never	never	never	never	yes, but not in the last 12 months	never	yes, but not in the last 12 months	never	never		never	never	never	never		most of the time afraid	product not used	Burukinafaso	No	0	0	0	.68716198
83	27	2	30-34	rural	1	no education	no	no religion/none	middle	no	husband/partner	no education	no	yes	yes	yes	yes	yes	346530	never	never	never	never	never	never	never	never	never		never	never	never	never		never afraid	product not used	Burukinafaso	No	0	0	0	.34652999
83	30	2	30-34	rural	1	no education	yes	muslim	middle	no	husband/partner	no education	yes	yes	yes	yes	no	no																		product not used	Burukinafaso	No	0	0	0
83	30	7	15-19	rural	1	no education	yes	traditional/animist	middle	no	husband/partner	no education	yes	no	no	no	no	no	687162	never	never	never	never	never	never	never	never	never		never	never	never	never		never afraid	product not used	Burukinafaso	No	0	0	0	.68716198
83	36	10	20-24	rural	1	no education	no	no religion/none	middle	no	husband/partner	no education	no	don't know	don't know	don't know	don't know	don't know	687162	never	never	never	never	never	never	never	never	never		never	never	never	never		most of the time afraid	product not used	Burukinafaso	No	0	0	0	.68716198
83	36	2	30-34	rural	1	no education	no	no religion/none	middle	no	husband/partner	no education	no	don't know	don't know	don't know	don't know	don't know																		product not used	Burukinafaso	No	0	0	0
84	6	3	35-39	rural	1	no education	yes	muslim	poorer	no	husband/partner	no education	no	no	yes	yes	yes	no																		not every day	Burukinafaso		0	0	0
84	6	2	35-39	rural	1	no education	yes	muslim	poorer	no	husband/partner	no education	no	yes	no	yes	no	no																		not every day	Burukinafaso		0	0	0
84	6	4	30-34	rural	1	no education	yes	muslim	poorer	no	husband/partner	no education	no	no	no	yes	yes	no																		not every day	Burukinafaso		0	0	0
84	11	2	15-19	rural	1	secondary	yes	muslim	richer	no	husband/partner	secondary	no	no	no	no	no	no	269919	never	never	never	never	never	never	never	never	never		never	never	never	never		most of the time afraid	product not used	Burukinafaso	No	0	0	0	.26991901
84	20	2	20-24	rural	1	no education	yes	muslim	middle	no	husband/partner	no education	no	no	no	no	yes	no	535243	never	never	never	never	never	never	never	never	never		never	never	never	never		never afraid	product not used	Burukinafaso	No	0	0	0	.53524297
84	20	4	15-19	rural	1	no education	yes	muslim	middle	no	husband/partner	no education	yes	no	no	no	yes	no																		product not used	Burukinafaso	No	0	0	0
84	25	2	20-24	rural	1	no education	no	muslim	poorer	no	husband/partner	no education	no	no	no	yes	yes	no	269919	never	sometimes	often	never	never	never	never	never	never		never	never	never	never		most of the time afraid	product not used	Burukinafaso	No	0	0	1	.26991901
84	30	2	20-24	rural	1	secondary	yes	muslim	middle	no	respondent	primary	yes	don't know	don't know	no	no	no	269919	never	never	never	never	never	never	never	never	never		never	never	never	never		never afraid	product not used	Burukinafaso	No	0	0	0	.26991901
84	34	2	25-29	rural	1	no education	yes	muslim	middle	no	respondent	no education	yes	yes	no	no	no	no	269919	never	never	never	never	never	never	never	never	never		never	never	never	never		never afraid	product not used	Burukinafaso	No	0	0	0	.26991901
84	39	2	40-44	rural	1	no education	no	muslim	poorer	no	husband/partner	no education	no	yes	no	no	yes	no																		product not used	Burukinafaso	No	0	0	0
84	39	7	30-34	rural	1	no education	no	muslim	poorer	no	husband/partner	no education	no	yes	yes	yes	yes	yes																		product not used	Burukinafaso	No	0	0	0
84	44	2	35-39	rural	1	no education	no	muslim	middle	no	husband/partner	primary	yes	yes	yes	yes	yes	yes																		product not used	Burukinafaso	No	0	0	0
84	44	3	25-29	rural	1	primary	no	muslim	middle	no	husband/partner	don't know	no	yes	no	no	yes	no	535243	never	yes, but not in the last 12 months	never	never	never	never	never	never	never		never	never	never	never		never afraid	product not used	Burukinafaso	No	0	0	0	.53524297
84	48	2	30-34	rural	1	secondary	yes	muslim	richest	yes	respondent	secondary	yes	no	no	no	no	no	269919	never	never	never	never	never	never	never	never	never		never	never	never	never		never afraid	product not used	Burukinafaso	No	0	0	0	.26991901
84	58	4	20-24	rural	1	no education	no	muslim	middle	no	husband/partner	no education	yes	no	don't know	don't know	no	no	802864	never	never	never	never	never	never	never	never	never		never	never	never	never		never afraid	product not used	Burukinafaso	No	0	0	0	.80286402
84	58	2	30-34	rural	1	no education	no	muslim	middle	no	respondent	no education	no	no	no	yes	no	no																		product not used	Burukinafaso	No	0	0	0
85	5	2	15-19	rural	1	no education	yes	muslim	richer	no	husband/partner	no education	yes	yes	no	no	yes	no	450461	never	never	never	never	never	never	never	never	never		never	never	never	never		sometimes afraid	product not used	Burukinafaso	No	0	0	0	.450461
85	13	7	30-34	rural	1	no education	yes	muslim	middle	no	respondent	no education	yes	yes	no	yes	no	no																		30	Burukinafaso		0	0	0
85	13	2	40-44	rural	1	no education	yes	muslim	middle	no	respondent	no education	yes	no	no	yes	no	no	893255	never	never	never	never	never	never	never	never	never		never	never	never	never		never afraid	30	Burukinafaso		0	0	0	.893255
85	21	2	15-19	rural	1	no education	yes	muslim	middle	no	joint decision	no education	yes	no	no	no	no	no	450461	never	never	never	never	never	never	never	never	never		never	never	never	never		never afraid	product not used	Burukinafaso	No	0	0	0	.450461
85	29	2	25-29	rural	1	no education	yes	muslim	richer	no	respondent	no education	yes	no	no	yes	no	no	450461	never	never	never	never	never	never	never	never	never		never	never	never	never		never afraid	product not used	Burukinafaso	No	0	0	0	.450461
85	37	2	20-24	rural	1	no education	yes	muslim	poorer	no	husband/partner	no education	yes	no	yes	yes	yes	no	450461	never	never	never	never	never	never	never	never	never		never	never	never	never		most of the time afraid	product not used	Burukinafaso	No	0	0	0	.450461
85	69	9	25-29	rural	1	no education	yes	muslim	middle	no	husband/partner	no education	yes	no	yes	yes	yes	yes	893255	never	never	never	never	never	never	never	never	never		never	never	never	never		never afraid	product not used	Burukinafaso	No	0	0	0	.893255
85	69	2	30-34	rural	1	no education	yes	muslim	middle	no	husband/partner	no education	yes	yes	yes	yes	yes	no																		product not used	Burukinafaso	No	0	0	0
85	93	2	45-49	rural	1	no education	yes	traditional/animist	middle	no	respondent	no education	yes	no	no	no	no	no	450461	never	never	never	never	never	never	never	never	never		never	never	never	never		never afraid	product not used	Burukinafaso	No	0	0	0	.450461
85	100	10	30-34	rural	1	no education	no	muslim	poorer	no	joint decision	no education	yes	yes	yes	yes	yes	yes																		product not used	Burukinafaso	No	0	0	0
85	100	2	35-39	rural	1	no education	no	muslim	poorer	no	respondent	no education	yes	yes	yes	yes	yes	no	893255	sometimes	never	sometimes	never	never	never	never	never	never		never	never	never	never		most of the time afraid	product not used	Burukinafaso	No	0	0	0	.893255
86	16	2	20-24	rural	1	primary	no	no religion/none	richer	no	husband/partner	no education	yes	yes	yes	yes	yes	no	356466	never	never	never	never	never	never	never	never	never		never	never	never	never		sometimes afraid	product not used	Burukinafaso	No	0	0	0	.356466
86	26	2	20-24	rural	1	secondary	no	muslim	richer	no	joint decision	secondary	yes	no	yes	yes	no	yes	356466	yes, but not in the last 12 months	never	sometimes	never	sometimes	never	never	never	never		never	never	never	never		sometimes afraid	product not used	Burukinafaso	No	0	0	0	.356466
86	45	2	45-49	rural	1	no education	yes	muslim	richer	no	respondent	primary	yes	yes	no	yes	no	no	356466	never	never	never	never	never	never	never	never	never		never	never	never	never		never afraid	12	Burukinafaso		0	0	0	.356466
86	55	7	25-29	rural	1	no education	yes	muslim	richer	yes	husband/partner	don't know	yes	no	no	yes	yes	no																		product not used	Burukinafaso	No	0	0	0
86	55	2	30-34	rural	1	no education	yes	muslim	richer	no	husband/partner	no education	no	yes	yes	yes	yes	yes	706864	never	never	never	yes, but not in the last 12 months	yes, but not in the last 12 months	never	yes, but not in the last 12 months	never	never		never	never	never	never		sometimes afraid	product not used	Burukinafaso	No	0	0	0	.706864
86	75	2	25-29	rural	1	primary	yes	muslim	richest	yes	respondent	secondary	no	yes	don't know	no	yes	no	356466	never	never	sometimes	never	sometimes	never	never	never	never		never	never	never	never		never afraid	product not used	Burukinafaso	No	0	0	0	.356466
86	84	2	15-19	rural	1	no education	no	traditional/animist	poorer	no	husband/partner	no education	yes	yes	no	yes	no	no	706864	never	never	never	never	never	never	never	never	never		never	never	never	never		never afraid	product not used	Burukinafaso	No	0	0	0	.706864
86	84	5	15-19	rural	1	secondary	no	muslim	poorer	no	respondent	no education	yes	no	no	yes	don't know	yes																		product not used	Burukinafaso	No	0	0	0
86	104	2	25-29	rural	1	no education	no	muslim	middle	no	husband/partner	no education	no	yes	yes	yes	yes	no																		product not used	Burukinafaso	No	0	0	0
86	104	3	25-29	rural	1	no education	no	muslim	middle	no	husband/partner	no education	yes	yes	yes	yes	yes	yes	706864	never	never	never	never	never	never	never	never	never		never	never	never	never		never afraid	product not used	Burukinafaso	No	0	0	0	.706864
87	8	2	20-24	urban	1	secondary	no	muslim	richer	no	husband/partner	secondary	no	yes	don't know	don't know	yes	no	170945	never	never	never	never	never	never	never	never	never		never	never	never	never		sometimes afraid	product not used	Burukinafaso	No	0	0	0	.170945
87	13	2	35-39	urban	1	no education	no	muslim	middle	no	husband/partner	no education	yes	no	yes	yes	yes	no	355778	never	never	never	never	never	never	never	never	never		never	never	never	never		sometimes afraid	product not used	Burukinafaso	No	0	0	0	.35577801
87	13	7	20-24	urban	1	secondary	no	muslim	middle	no	husband/partner	don't know	no	no	yes	yes	no	no																		product not used	Burukinafaso	No	0	0	0
87	18	2	30-34	urban	1	no education	no	muslim	richest	no	husband/partner	no education	yes	yes	yes	yes	yes	yes	170945	never	never	never	never	never	never	never	never	never		never	never	never	never		never afraid	10	Burukinafaso		0	0	0	.170945
87	45	2	35-39	urban	1	no education	no	muslim	richer	yes	joint decision	primary	yes	no	no	no	no	no	170945	never	never	never	never	never	never	never	never	never		never	never	never	never		never afraid	6	Burukinafaso		0	0	0	.170945
87	50	2	25-29	urban	1	no education	no	muslim	richest	no	husband/partner	don't know	no	no	no	no	yes	no	170945	never	never	never	never	never	never	never	never	never		never	never	never	never		never afraid	product not used	Burukinafaso	No	0	0	0	.170945
87	61	2	30-34	urban	1	no education	no	muslim	richest	no	respondent	no education	yes	don't know	don't know	don't know	no	no																		product not used	Burukinafaso	No	0	0	0
87	66	2	20-24	urban	1	no education	yes	muslim	richer	no	husband/partner	no education	yes	yes	no	no	yes	no	170945	never	never	never	never	never	never	never	never	never		never	never	never	never		never afraid	product not used	Burukinafaso	No	0	0	0	.170945
88	4	11	20-24	rural	10	no education	yes	muslim	richer	no	joint decision	no education	no	no	yes	yes	yes	no	1005800	never	never	sometimes	never	never	never	never	never	never		never	never	never	never		most of the time afraid	product not used	Burukinafaso	No	0	0	0	1.0058
88	13	2	15-19	rural	1	no education	yes	muslim	middle	no	husband/partner	no education	yes	yes	yes	yes	yes	no	507217	never	sometimes	sometimes	never	never	never	never	never	never		never	never	never	never		most of the time afraid	product not used	Burukinafaso	No	0	0	0	.50721699
88	23	2	45-49	rural	1	no education	no	traditional/animist	poorest	no	husband/partner	no education	yes	no	no	no	no	no	507217	never	never	never	never	never	never	never	never	never		never	never	never	never		never afraid	product not used	Burukinafaso	No	0	0	0	.50721699
88	41	2	35-39	rural	1	no education	yes	muslim	richer	yes	joint decision	secondary	yes	no	no	no	yes	no	1005800	never	never	never	never	never	never	never	never	never		never	never	never	never		never afraid	12	Burukinafaso		0	0	0	1.0058
88	59	2	40-44	rural	1	no education	yes	traditional/animist	middle	no	husband/partner	no education	no	yes	yes	yes	yes	yes																		product not used	Burukinafaso	No	0	0	0
88	59	6	35-39	rural	1	no education	yes	traditional/animist	middle	no	husband/partner	no education	no	yes	yes	yes	yes	yes	1005800	never	never	sometimes	sometimes	sometimes	never	never	never	never		never	never	never	never		sometimes afraid	product not used	Burukinafaso	No	0	0	0	1.0058
88	86	2	40-44	rural	1	no education	yes	traditional/animist	richer	no	husband/partner	no education	yes	no	no	yes	no	no	507217	never	never	sometimes	never	never	never	never	never	never		never	never	never	never		sometimes afraid	product not used	Burukinafaso	No	0	0	0	.50721699
88	95	2	40-44	rural	1	no education	yes	traditional/animist	richer	no	joint decision	no education	yes	yes	yes	yes	yes	yes	1005800	never	never	never	never	never	never	never	never	never		never	never	never	never		sometimes afraid	product not used	Burukinafaso	No	0	0	0	1.0058
88	95	3	40-44	rural	1	no education	yes	no religion/none	richer	no	husband/partner	no education	yes	no	no	no	no	no																		product not used	Burukinafaso	No	0	0	0
88	113	2	45-49	rural	1	no education	yes	muslim	middle	no	joint decision	no education	yes	no	no	yes	yes	no																		product not used	Burukinafaso	No	0	0	0
88	113	7	40-44	rural	1	no education	yes	muslim	middle	no	respondent	no education	yes	yes	no	yes	no	no	1508700	never	never	never	never	never	never	never	never	never		never	never	never	never		never afraid	product not used	Burukinafaso	No	0	0	0	1.5087
88	113	5	40-44	rural	1	no education	yes	muslim	middle	no	respondent	no education	yes	yes	yes	yes	yes	no																		product not used	Burukinafaso	No	0	0	0
89	13	2	30-34	urban	1	no education	yes	muslim	richest	yes	husband/partner	don't know	no	no	no	no	no	no																		product not used	Burukinafaso	No	0	0	0
89	13	3	20-24	urban	1	secondary	yes	muslim	richest	yes	joint decision	don't know	no	no	no	no	no	no	1153680	never	never	never	never	never	never	never	never	never		never	never	never	never		never afraid	product not used	Burukinafaso	No	0	0	0	1.15368
89	19	2	30-34	urban	1	primary	no	muslim	richest	yes	husband/partner	no education	yes	no	no	no	no	no	577171	never	never	sometimes	never	never	never	never	never	never		never	never	never	never		sometimes afraid	product not used	Burukinafaso	No	0	0	0	.57717103
89	25	2	20-24	urban	3	no education	yes	muslim	richest	yes	husband/partner	secondary	no	no	no	no	no	no	2278991	never	never	never	never	never	never	never	never	never		never	never	never	never		sometimes afraid	product not used	Burukinafaso	No	0	0	0	2.278991
89	31	2	40-44	urban	1	no education	no	muslim	richest	yes	joint decision	primary	no	no	no	no	no	no	2278991	never	never	never	never	never	never	never	never	never		never	never	never	never		sometimes afraid	product not used	Burukinafaso	No	0	0	0	2.278991
89	31	5	20-24	urban	4	secondary	no	muslim	richest	yes	husband/partner	secondary	no	no	no	no	no	no																		product not used	Burukinafaso	No	0	0	0
89	31	8	20-24	urban	7	no education	no	muslim	richest	no	respondent	secondary	yes	no	no	no	no	no																		product not used	Burukinafaso	No	0	0	0
89	55	2	25-29	urban	1	no education	yes	muslim	richest	no	joint decision	no education	yes	no	no	no	no	no	577171	never	never	never	never	never	never	never	never	never		never	never	never	never		sometimes afraid	product not used	Burukinafaso	No	0	0	0	.57717103
89	61	7	25-29	urban	6	secondary	yes	muslim	richest	yes	respondent	secondary	yes	no	no	no	no	no	2278991	never	never	never	never	never	never	never	never	never		never	never	never	never		never afraid	product not used	Burukinafaso	No	0	0	0	2.278991
89	61	11	25-29	urban	10	secondary	yes	muslim	richest	yes	joint decision	primary	yes	no	no	no	no	no																		product not used	Burukinafaso	No	0	0	0
89	79	2	30-34	urban	1	no education	yes	muslim	richer	yes	husband/partner	no education	yes	no	no	no	no	no	577171	never	never	never	never	never	never	never	never	never		never	never	never	never		never afraid	product not used	Burukinafaso	No	0	0	0	.57717103
90	8	2	15-19	urban	1	secondary	yes	muslim	richest	yes	other	no education	yes	no	no	no	no	no	974329	never	never	never	never	never	never	never	never	never		never	never	never	never		sometimes afraid	product not used	Burukinafaso	No	0	0	0	.97432899
90	44	2	20-24	urban	1	no education	yes	muslim	richest	yes	husband/partner	secondary	no	no	no	no	yes	no	974329	never	never	never	never	never	never	never	never	never		never	never	never	never		sometimes afraid	product not used	Burukinafaso	No	0	0	0	.97432899
90	70	2	40-44	urban	1	secondary	yes	catholic	richest	yes	joint decision	secondary	yes	no	yes	no	no	no																		product not used	Burukinafaso	No	0	0	0
91	18	6	20-24	urban	4	secondary	yes	catholic	richest	yes	joint decision	secondary	yes	no	no	no	no	no	1724951	never	never	yes, but not in the last 12 months	never	never	never	never	never	never		never	never	never	never		never afraid	product not used	Burukinafaso	No	0	0	0	1.724951
91	78	8	35-39	urban	1	no education	yes	catholic	richest	no	joint decision	primary	yes	no	no	no	no	no	862971	sometimes	never	sometimes	never	sometimes	never	never	never	never		never	never	never	never		sometimes afraid	product not used	Burukinafaso	No	0	0	0	.86297101
91	108	2	30-34	urban	1	no education	no	catholic	richest	no	husband/partner	primary	yes	no	no	no	no	no	862971	never	never	never	never	never	never	never	never	never		never	never	never	never		sometimes afraid	product not used	Burukinafaso	No	0	0	0	.86297101
91	123	2	45-49	urban	1	no education	yes	protestant	richest	no	respondent	primary	yes	no	no	no	no	no																		product not used	Burukinafaso	No	0	0	0
91	153	2	25-29	urban	1	no education	yes	catholic	richest	yes	respondent	no education	yes	no	no	no	no	no	862971	never	never	never	never	never	never	never	never	never		never	never	never	never		sometimes afraid	product not used	Burukinafaso	No	0	0	0	.86297101
91	168	3	30-34	urban	2	secondary	yes	protestant	richest	no	respondent	primary	yes	no	no	no	no	no	2589689	never	never	never	never	never	never	never	never	never		never	never	never	never		never afraid	product not used	Burukinafaso	No	0	0	0	2.589689
91	168	5	30-34	urban	4	no education	yes	protestant	richest	yes	husband/partner	don't know	yes	no	no	no	no	no																		product not used	Burukinafaso	No	0	0	0
92	2	3	40-44	urban	2	no education	yes	muslim	richest	yes	joint decision	secondary	yes	yes	yes	yes	yes	no	2738013	never	never	never	never	never	never	never	never	never		never	never	never	never		sometimes afraid	20	Burukinafaso		0	0	0	2.738013
92	17	5	30-34	urban	4	primary	yes	catholic	richest	yes	husband/partner	no education	no	yes	yes	yes	yes	yes	1823747	never	never	never	never	never	never	never	never	never		never	never	never	never		sometimes afraid	product not used	Burukinafaso	No	0	0	0	1.823747
92	45	2	30-34	urban	1	no education	yes	muslim	richest	yes	husband/partner	no education	yes	yes	yes	yes	yes	no	912397	never	never	never	never	never	never	never	never	never		never	never	never	never		never afraid	product not used	Burukinafaso	No	0	0	0	.91239703
92	87	2	30-34	urban	3	no education	yes	catholic	richest	yes	husband/partner	no education	yes	yes	yes	yes	yes	yes	912397	never	never	never	never	never	never	never	never	never		never	never	never	never		sometimes afraid	product not used	Burukinafaso	No	0	0	0	.91239703
92	116	2	25-29	urban	1	higher	yes	catholic	richest	yes	joint decision	higher	no	yes	yes	yes	yes	no	912397	never	never	never	never	never	never	never	never	never		never	never	never	never		sometimes afraid	product not used	Burukinafaso	No	0	0	0	.91239703
92	130	2	30-34	urban	1	no education	yes	catholic	richest	no	husband/partner	no education	yes	no	no	yes	no	no																		product not used	Burukinafaso	No	0	0	0
92	158	2	40-44	urban	1	secondary	yes	catholic	richest	yes	respondent	secondary	yes	no	no	no	no	no	912397	never	never	sometimes	never	never	never	never	never	never		never	never	never	never		sometimes afraid	product not used	Burukinafaso	No	0	0	0	.91239703
93	7	2	35-39	urban	1	no education	yes	protestant	richer	no	husband/partner	no education	yes	no	yes	yes	no	no	1825818	never	never	never	never	never	never	never	never	never		never	never	never	never		sometimes afraid	product not used	Burukinafaso	No	0	0	0	1.8258179
93	18	2	25-29	urban	1	no education	yes	muslim	richer	no	respondent	no education	yes	no	no	no	no	no	913433	never	never	never	never	never	never	never	never	never		never	never	never	never		sometimes afraid	10	Burukinafaso		0	0	0	.91343302
93	29	2	20-24	urban	1	no education	yes	catholic	richer	yes	husband/partner	primary	no	yes	yes	yes	yes	yes	913433	never	never	never	never	never	never	never	never	never		never	never	never	never		never afraid	product not used	Burukinafaso	No	0	0	0	.91343302
93	40	2	20-24	urban	1	secondary	yes	catholic	richest	yes	husband/partner	secondary	no	yes	yes	yes	yes	no	913433	never	never	never	never	never	never	never	never	never		never	never	never	never		sometimes afraid	4	Burukinafaso		0	0	0	.91343302
93	63	2	35-39	urban	1	no education	no	catholic	middle	no	respondent	no education	yes	no	no	no	no	no	913433	sometimes	never	never	never	never	never	never	never	never		never	never	never	never		sometimes afraid	product not used	Burukinafaso	No	0	0	0	.91343302
93	74	2	45-49	urban	1	no education	no	protestant	middle	no	respondent	no education	yes	no	no	yes	no	no	913433	never	never	never	never	never	never	never	never	never		never	never	never	never		sometimes afraid	product not used	Burukinafaso	No	0	0	0	.91343302
93	130	2	25-29	urban	1	primary	no	muslim	richer	yes	respondent	secondary	no	no	no	no	no	no	913433	never	never	never	never	never	never	never	never	never		never	never	never	never		sometimes afraid	product not used	Burukinafaso	No	0	0	0	.91343302
94	19	2	30-34	urban	1	secondary	yes	muslim	richest	no	joint decision	primary	yes	no	no	no	no	no	886903	never	never	never	never	never	never	never	never	never		never	never	never	never		never afraid	20	Burukinafaso		0	0	0	.88690299
94	43	11	20-24	urban	10	primary	yes	muslim	richest	yes	husband/partner	secondary	no	yes	yes	yes	yes	yes																		product not used	Burukinafaso	No	0	0	0
94	54	2	30-34	urban	1	secondary	yes	muslim	richest	no	respondent	secondary	yes	no	no	yes	no	no	886903	never	never	never	never	never	never	never	never	never		never	never	never	never		never afraid	10	Burukinafaso		0	0	0	.88690299
94	78	2	30-34	urban	1	no education	yes	muslim	richest	no	respondent	don't know	yes	no	no	no	no	no	886903	never	never	sometimes	never	never	never	never	never	never		never	never	never	never		sometimes afraid	product not used	Burukinafaso	No	0	0	0	.88690299
94	90	3	45-49	urban	1	primary	yes	muslim	richest	no	other	secondary	yes	no	no	no	no	no	886903	sometimes	never	never	never	sometimes	sometimes	never	never	never		never	never	never	never		most of the time afraid	product not used	Burukinafaso	No	0	0	0	.88690299
94	113	2	30-34	urban	1	no education	yes	muslim	richest	yes	joint decision	primary	yes	no	no	no	no	no	886903	never	never	never	never	never	never	never	never	never		never	never	never	never		sometimes afraid	product not used	Burukinafaso	No	0	0	0	.88690299
94	125	2	35-39	urban	1	no education	yes	muslim	richest	no	respondent	primary	yes	no	no	no	no	no	886903	never	never	sometimes	never	never	never	never	never	never		never	never	never	never		sometimes afraid	product not used	Burukinafaso	No	0	0	0	.88690299
95	4	2	15-19	urban	1	secondary	yes	muslim	richest	yes	husband/partner	secondary	no	yes	yes	yes	yes	no	1294646	never	never	never	never	never	never	never	never	never		never	never	never	never		sometimes afraid	product not used	Burukinafaso	No	0	0	0	1.294646
95	21	2	40-44	urban	1	secondary	yes	catholic	richest	no	joint decision	higher	yes	no	no	no	no	no																		product not used	Burukinafaso	No	0	0	0
95	29	2	25-29	urban	1	secondary	yes	catholic	richest	yes	husband/partner	secondary	yes	yes	yes	yes	yes	yes	1294646	never	never	never	never	never	never	never	never	never		never	never	never	never		sometimes afraid	15	Burukinafaso		0	0	0	1.294646
95	38	2	35-39	urban	1	higher	yes	catholic	richest	yes	joint decision	higher	yes	yes	yes	yes	yes	yes	1294646	never	never	never	never	never	never	never	never	never		never	never	never	never		sometimes afraid	product not used	Burukinafaso	No	0	0	0	1.294646
95	71	2	30-34	urban	1	no education	no	muslim	richer	no	joint decision	primary	yes	no	no	no	no	no	1294646	never	never	never	never	never	never	never	never	never		never	never	never	never		sometimes afraid	product not used	Burukinafaso	No	0	0	0	1.294646
96	11	7	25-29	urban	1	secondary	no	protestant	richest	yes	joint decision	secondary	no	no	no	no	no	no	2028673	never	never	never	never	never	never	never	never	never		never	never	never	never		never afraid	6	Burukinafaso		0	0	0	2.0286729
96	96	2	15-19	urban	1	no education	no	muslim	richest	yes	other	no education	yes	yes	no	yes	no	no	1014919	never	never	never	never	never	never	never	never	never		never	never	never	never		sometimes afraid	product not used	Burukinafaso	No	0	0	0	1.014919
96	132	2	35-39	urban	1	primary	no	muslim	richest	yes	joint decision	don't know	yes	no	no	no	no	no	2028673	never	never	never	never	never	never	never	never	never		never	never	never	never		sometimes afraid	5	Burukinafaso		0	0	0	2.0286729
97	63	2	35-39	urban	1	no education	no	muslim	richest	no	joint decision	primary	yes	no	no	no	no	no																		product not used	Burukinafaso	No	0	0	0
97	76	3	20-24	urban	2	primary	yes	catholic	richest	yes	joint decision	no education	yes	no	no	no	no	no	957184	never	never	never	never	never	never	never	never	never		never	never	never	never		most of the time afraid	product not used	Burukinafaso	No	0	0	0	.95718402
98	24	11	20-24	urban	10	secondary	yes	muslim	richest	yes	husband/partner	primary	yes	no	no	no	no	no																		6	Burukinafaso		0	0	0
98	42	4	30-34	urban	1	primary	yes	muslim	richest	no	respondent	primary	yes	no	no	yes	no	yes	1214385	never	never	never	never	never	never	never	never	never		never	never	never	never		never afraid	product not used	Burukinafaso	No	0	0	0	1.214385
98	116	2	45-49	urban	1	primary	no	muslim	richer	yes	joint decision	no education	no	yes	yes	no	yes	no	1214385	never	sometimes	sometimes	sometimes	never	never	never	never	never		often	sometimes	never	never		sometimes afraid	product not used	Burukinafaso	No	1	0	0	1.214385
98	134	4	20-24	urban	1	primary	no	muslim	richest	no	husband/partner	higher	no	no	no	no	no	no																		product not used	Burukinafaso	No	0	0	0
98	152	2	25-29	urban	1	no education	yes	muslim	richest	no	joint decision	no education	yes	no	no	no	no	no	1214385	never	never	sometimes	never	never	never	never	never	never		never	never	never	never		sometimes afraid	product not used	Burukinafaso	No	0	0	0	1.214385
98	171	9	20-24	urban	3	secondary	yes	catholic	richer	no	other	primary	yes	yes	no	no	no	no	2427377	sometimes	sometimes	sometimes	never	sometimes	sometimes	never	never	never		never	never	never	never		never afraid	product not used	Burukinafaso	No	0	0	0	2.427377
98	171	10	20-24	urban	4	secondary	yes	muslim	richer	no	respondent	secondary	no	yes	no	no	no	no																		product not used	Burukinafaso	No	0	0	0
98	226	2	40-44	urban	1	secondary	no	catholic	richest	yes	joint decision	secondary	no	no	no	no	no	no																		product not used	Burukinafaso	No	0	0	0
99	27	2	25-29	urban	1	secondary	yes	muslim	richest	yes	joint decision	higher	no	no	no	no	no	no																		product not used	Burukinafaso	No	0	0	0
99	44	2	25-29	urban	1	secondary	no	muslim	richest	yes	respondent	higher	yes	no	no	no	no	no	753384	never	never	never	never	never	never	never	never	never		never	never	never	never		sometimes afraid	product not used	Burukinafaso	No	0	0	0	.75338399
99	52	5	40-44	urban	2	secondary	yes	catholic	richest	no	joint decision	primary	yes	no	no	no	no	no	2260829	never	never	never	never	never	never	never	never	never		never	never	never	never		sometimes afraid	product not used	Burukinafaso	No	0	0	0	2.260829
99	52	6	25-29	urban	3	no education	yes	muslim	richest	yes	respondent	secondary	yes	no	no	no	no	no																		6	Burukinafaso		0	0	0
99	69	2	35-39	urban	1	primary	yes	catholic	richest	no	husband/partner	primary	yes	no	no	no	no	no	1505903	never	never	never	never	never	never	never	never	never		never	never	never	never		never afraid	product not used	Burukinafaso	No	0	0	0	1.505903
99	77	4	15-19	urban	5	secondary	yes	muslim	richest	yes	other	secondary	no	yes	yes	no	yes	yes	1505903	never	never	never	never	never	never	never	never	never		never	never	never	never		never afraid	product not used	Burukinafaso	No	0	0	0	1.505903
100	15	2	40-44	urban	1	no education	no	muslim	richest	no	respondent	no education	yes	no	no	no	no	no																		product not used	Burukinafaso	No	0	0	0
100	39	2	40-44	urban	1	higher	no	protestant	richest	yes	joint decision	higher	yes	no	no	no	no	no	2233653	never	never	never	never	never	never	never	never	never		never	never	never	never		never afraid	product not used	Burukinafaso	No	0	0	0	2.2336531
100	86	2	35-39	urban	1	secondary	yes	catholic	richest	yes	respondent	don't know	yes	no	no	no	no	no	1117468	never	never	never	never	never	never	never	never	never		never	never	never	never		never afraid	11	Burukinafaso		0	0	0	1.117468
100	109	2	30-34	urban	1	secondary	yes	catholic	richest	yes	joint decision	secondary	yes	no	no	no	no	no	1117468	never	never	never	never	never	never	never	never	never		never	never	never	never		never afraid	product not used	Burukinafaso	No	0	0	0	1.117468
100	250	2	25-29	urban	1	higher	no	muslim	richest	yes	respondent	higher	no	no	no	no	no	no	1117468	never	never	never	never	never	never	never	never	never		never	never	never	never		never afraid	product not used	Burukinafaso	No	0	0	0	1.117468
101	10	2	20-24	urban	1	primary	no	protestant	richest	no	respondent	secondary	yes	yes	yes	no	yes	no	854498	never	never	sometimes	never	never	never	never	never	never		never	never	never	never		never afraid	product not used	Burukinafaso	No	0	0	0	.85449803
101	43	2	35-39	urban	1	primary	yes	muslim	middle	yes	husband/partner	no education	yes	no	yes	yes	no	no	854498	never	never	never	never	never	never	never	never	never		never	never	never	never		never afraid	6	Burukinafaso		0	0	0	.85449803
101	177	2	25-29	urban	1	no education	yes	muslim	richer	no	joint decision	no education	yes	yes	yes	no	no	no																		product not used	Burukinafaso	No	0	0	0
101	211	2	45-49	urban	1	no education	no	muslim	richer	no	joint decision	no education	yes	yes	no	yes	yes	yes	854498	never	never	never	never	never	never	never	never	never		never	never	never	never		never afraid	product not used	Burukinafaso	No	0	0	0	.85449803
102	8	8	15-19	urban	1	secondary	yes	muslim	richest	no	joint decision	primary	no	no	no	no	no	no	795763	never	never	never	never	never	never	never	never	never		never	never	never	never		sometimes afraid	product not used	Burukinafaso	No	0	0	0	.79576302
102	59	6	25-29	urban	1	no education	yes	muslim	richer	no	respondent	no education	yes	yes	yes	yes	yes	no																		product not used	Burukinafaso	No	0	0	0
102	59	2	35-39	urban	1	no education	yes	muslim	richer	no	husband/partner	no education	yes	yes	no	yes	no	no																		product not used	Burukinafaso	No	0	0	0
102	109	2	40-44	urban	1	primary	yes	muslim	richest	yes	husband/partner	no education	yes	no	no	no	no	no	795763	never	never	never	never	never	never	never	never	never		never	never	never	never		never afraid	product not used	Burukinafaso	No	0	0	0	.79576302
102	126	2	25-29	urban	1	no education	yes	catholic	richer	yes	husband/partner	no education	yes	no	no	no	no	no	795763	never	never	never	never	never	never	never	never	never		never	never	never	never		sometimes afraid	product not used	Burukinafaso	No	0	0	0	.79576302
102	210	2	20-24	urban	1	secondary	yes	catholic	richest	no	joint decision	secondary	no	no	no	yes	no	no	795763	never	never	never	never	never	never	never	never	never		never	never	never	never		never afraid	product not used	Burukinafaso	No	0	0	0	.79576302
103	90	4	35-39	urban	3	higher	yes	protestant	richest	no	joint decision	higher	no	no	no	no	no	no	1917289	never	never	never	never	never	never	never	never	never		never	never	never	never		never afraid	product not used	Burukinafaso	No	0	0	0	1.917289
104	60	2	35-39	urban	1	primary	yes	muslim	richest	yes	joint decision	secondary	yes	no	no	no	no	no	1383845	never	never	sometimes	never	never	never	never	never	never		never	never	never	never		most of the time afraid	product not used	Burukinafaso	No	0	0	0	1.383845
104	121	2	35-39	urban	1	higher	yes	protestant	richest	yes	joint decision	higher	yes	no	no	no	no	no	2766102	never	never	never	never	never	never	never	never	never		never	never	never	never		never afraid	product not used	Burukinafaso	No	0	0	0	2.7661021
104	182	2	30-34	urban	1	no education	yes	muslim	richest	no	joint decision	no education	yes	no	no	no	no	no																		product not used	Burukinafaso	No	0	0	0
104	203	2	35-39	urban	1	no education	yes	muslim	richest	no	joint decision	primary	yes	no	no	no	no	no	1383845	never	never	never	never	never	never	never	never	never		never	never	never	never		sometimes afraid	product not used	Burukinafaso	No	0	0	0	1.383845
104	223	7	35-39	urban	6	primary	yes	muslim	richest	yes	husband/partner	primary	yes	no	no	no	no	no																		product not used	Burukinafaso	No	0	0	0
104	223	12	35-39	urban	11	secondary	yes	muslim	richest	yes	respondent	secondary	yes	yes	no	no	no	no	4152781	never	never	never	never	never	never	never	never	never		never	never	never	never		never afraid	product not used	Burukinafaso	No	0	0	0	4.152781
104	244	3	25-29	urban	2	no education	yes	catholic	richest	no	husband/partner	primary	yes	no	no	no	no	no																		product not used	Burukinafaso	No	0	0	0
104	244	7	20-24	urban	6	secondary	yes	catholic	richest	yes	respondent	secondary	yes	no	no	yes	yes	yes																		product not used	Burukinafaso	No	0	0	0
104	264	2	40-44	urban	1	primary	yes	muslim	richest	yes	respondent	primary	yes	yes	yes	yes	no	no																		product not used	Burukinafaso	No	0	0	0
105	8	4	25-29	urban	3	higher	no	muslim	richest	yes	respondent	no education	yes	no	no	no	no	no	857437	never	never	never	never	never	never	never	never	never		never	never	never	never		never afraid	product not used	Burukinafaso	No	0	0	0	.85743701
105	18	2	20-24	urban	1	no education	no	muslim	richest	yes	joint decision	no education	yes	no	no	no	no	no	857437	never	never	never	never	never	sometimes	sometimes	never	never		never	never	never	never		most of the time afraid	product not used	Burukinafaso	No	0	0	0	.85743701
105	37	2	25-29	urban	1	no education	no	muslim	richer	yes	joint decision	primary	yes	no	no	yes	no	no	857437	never	never	never	never	never	never	never	never	never		never	never	never	never		never afraid	product not used	Burukinafaso	No	0	0	0	.85743701
105	47	3	30-34	urban	2	primary	no	muslim	richest	yes	joint decision	primary	no	no	yes	no	no	no	857437	often	never	never	never	never	never	never	never	never		never	never	never	never		never afraid	product not used	Burukinafaso	No	0	0	1	.85743701
105	76	2	25-29	urban	1	secondary	no	catholic	richest	yes	joint decision	higher	no	no	no	no	no	no	857437	never	never	never	never	never	never	never	never	never		never	never	never	never		never afraid	product not used	Burukinafaso	No	0	0	0	.85743701
105	85	2	30-34	urban	1	no education	yes	muslim	richest	yes	respondent	primary	no	yes	no	no	yes	no	2573084	never	never	yes, but not in the last 12 months	never	never	never	never	never	never		never	never	never	never		sometimes afraid	product not used	Burukinafaso	No	0	0	0	2.5730841
105	95	2	35-39	urban	1	secondary	yes	muslim	richest	no	joint decision	higher	no	no	no	no	no	no																		product not used	Burukinafaso	No	0	0	0
105	104	4	35-39	urban	1	secondary	yes	muslim	richest	yes	respondent	secondary	yes	no	no	no	no	no	1713891	never	never	never	never	never	never	never	never	never		never	never	never	never		never afraid	product not used	Burukinafaso	No	0	0	0	1.713891
105	124	5	40-44	urban	1	no education	no	muslim	richer	no	respondent	secondary	yes	yes	no	yes	yes	yes																		3	Burukinafaso		0	0	0
106	29	4	20-24	urban	3	secondary	yes	catholic	richest	yes	husband/partner	don't know	no	no	no	no	no	no	1257024	never	never	never	never	never	never	never	never	never		never	never	never	never		sometimes afraid	product not used	Burukinafaso	No	0	0	0	1.257024
106	107	2	45-49	urban	1	no education	no	muslim	richest	no	husband/partner	primary	yes	no	no	no	no	no																		product not used	Burukinafaso	No	0	0	0
106	146	4	20-24	urban	1	secondary	yes	catholic	richest	yes	joint decision	higher	yes	no	no	no	no	no	1257024	never	never	never	never	never	never	never	never	never		never	never	never	never		sometimes afraid	product not used	Burukinafaso	No	0	0	0	1.257024
107	116	8	15-19	urban	3	secondary	yes	catholic	richest	no	joint decision	don't know	no	no	no	no	no	no																		product not used	Burukinafaso	No	0	0	0
107	153	2	30-34	urban	1	secondary	yes	catholic	richest	yes	husband/partner	don't know	no	no	no	no	no	no	1250145	never	never	never	never	never	never	never	never	never		never	never	never	never		sometimes afraid	product not used	Burukinafaso	No	0	0	0	1.250145
108	74	2	25-29	urban	1	primary	yes	catholic	richest	yes	husband/partner	secondary	yes	no	no	no	no	no	1116606	never	never	never	never	never	never	never	never	never		never	never	never	never		sometimes afraid	product not used	Burukinafaso	No	0	0	0	1.116606
108	90	2	20-24	urban	1	primary	yes	catholic	richest	no	husband/partner	don't know	yes	yes	yes	no	no	no	1116606	never	never	sometimes	never	sometimes	never	never	never	never		never	never	never	never		sometimes afraid	product not used	Burukinafaso	No	0	0	0	1.116606
108	106	9	25-29	urban	3	higher	yes	muslim	richest	yes	joint decision	higher	yes	no	no	no	no	no																		product not used	Burukinafaso	No	0	0	0
108	186	2	35-39	urban	1	secondary	yes	catholic	richest	yes	husband/partner	secondary	yes	no	no	no	yes	no	1116606	never	never	never	never	never	never	never	never	never		never	never	never	never		sometimes afraid	product not used	Burukinafaso	No	0	0	0	1.116606
108	202	2	35-39	urban	1	secondary	yes	catholic	richest	no	husband/partner	secondary	no	no	no	no	no	no	1116606	never	never	never	never	never	never	never	never	never		never	never	never	never		sometimes afraid	product not used	Burukinafaso	No	0	0	0	1.116606
109	34	2	20-24	urban	1	primary	yes	muslim	richest	yes	husband/partner	secondary	yes	no	no	no	no	no	860250	never	never	never	never	never	never	never	never	never		never	never	never	never		never afraid	product not used	Burukinafaso	No	0	0	0	.86025
109	60	2	35-39	urban	1	primary	yes	protestant	richest	yes	husband/partner	primary	yes	no	no	no	no	no	1719513	never	sometimes	sometimes	never	sometimes	never	never	never	never		never	never	never	never		sometimes afraid	product not used	Burukinafaso	No	0	0	0	1.7195131
109	73	3	25-29	urban	2	secondary	yes	muslim	richest	yes	respondent	primary	no	no	no	no	no	no																		product not used	Burukinafaso	No	0	0	0
109	126	2	15-19	urban	1	secondary	yes	muslim	richest	no	husband/partner	primary	no	no	no	no	no	no	860250	never	never	never	never	never	never	never	never	never		never	never	never	never		sometimes afraid	product not used	Burukinafaso	No	0	0	0	.86025
109	139	2	25-29	urban	1	secondary	yes	muslim	richest	no	joint decision	no education	no	no	no	no	no	no	860250	never	never	never	never	never	never	never	never	never		never	never	never	never		sometimes afraid	product not used	Burukinafaso	No	0	0	0	.86025
109	152	4	30-34	urban	2	primary	yes	muslim	richest	no	husband/partner	don't know	no	no	no	no	no	no	860250	never	never	never	never	never	never	never	never	never		never	never	never	never		most of the time afraid	product not used	Burukinafaso	No	0	0	0	.86025
110	26	2	40-44	urban	1	no education	yes	muslim	richest	no	husband/partner	no education	yes	no	no	no	no	no	2201321	never	never	never	never	never	never	never	never	never		never	never	never	never		sometimes afraid	product not used	Burukinafaso	No	0	0	0	2.2013209
110	78	2	45-49	urban	1	no education	yes	muslim	richest	no	joint decision	no education	yes	no	no	no	no	no	2201321	never	never	never	never	never	never	never	never	never		never	never	never	never		never afraid	product not used	Burukinafaso	No	0	0	0	2.2013209
110	113	2	45-49	urban	1	no education	no	muslim	richest	no	husband/partner	primary	yes	no	no	no	no	no																		product not used	Burukinafaso	No	0	0	0
110	131	2	45-49	urban	1	primary	yes	muslim	richest	yes	joint decision	secondary	yes	no	no	yes	yes	no																		product not used	Burukinafaso	No	0	0	0
110	183	2	30-34	urban	1	no education	no	catholic	richest	no	husband/partner	primary	yes	no	no	no	no	no	3304868	never	never	never	never	never	never	never	never	never		never	never	never	never		sometimes afraid	8	Burukinafaso		0	0	0	3.304868
110	183	7	15-19	urban	6	primary	no	catholic	richest	yes	respondent	don't know	no	no	no	no	no	no																		10	Burukinafaso		0	0	0
110	200	2	35-39	urban	1	no education	yes	muslim	richest	no	husband/partner	no education	yes	no	no	no	no	no	1101292	never	never	never	never	never	never	never	never	never		never	never	never	never		sometimes afraid	product not used	Burukinafaso	No	0	0	0	1.101292
111	18	7	20-24	urban	1	secondary	no	muslim	richest	no	joint decision	primary	yes	no	no	no	no	no																		product not used	Burukinafaso	No	0	0	0
111	18	2	35-39	urban	1	no education	no	muslim	richest	yes	joint decision	primary	yes	yes	no	yes	no	no	1700291	sometimes	sometimes	sometimes	never	never	never	never	never	never		never	never	never	never		sometimes afraid	product not used	Burukinafaso	No	0	0	0	1.700291
111	31	2	20-24	urban	1	primary	yes	muslim	richer	no	joint decision	secondary	yes	yes	no	yes	yes	no	850634	never	never	never	never	never	never	never	never	never		never	never	never	never		sometimes afraid	product not used	Burukinafaso	No	0	0	0	.85063398
111	43	2	40-44	urban	1	primary	no	muslim	richer	no	joint decision	no education	yes	no	no	no	no	no	850634	never	never	never	never	never	never	never	never	never		never	never	never	never		never afraid	product not used	Burukinafaso	No	0	0	0	.85063398
111	56	2	25-29	urban	1	no education	yes	catholic	richest	no	joint decision	primary	yes	no	no	no	no	no	1700291	never	never	sometimes	never	never	never	never	never	never		never	never	never	never		sometimes afraid	product not used	Burukinafaso	No	0	0	0	1.700291
111	69	2	35-39	urban	1	primary	no	catholic	richer	no	respondent	no education	no	no	no	yes	no	no	850634	never	never	never	never	never	never	never	never	never		never	never	never	never		never afraid	product not used	Burukinafaso	No	0	0	0	.85063398
111	82	2	35-39	urban	1	primary	yes	catholic	richest	no	husband/partner	don't know	yes	no	no	no	no	no	850634	never	never	never	never	never	never	never	never	never		never	never	never	never		sometimes afraid	8	Burukinafaso		0	0	0	.85063398
111	94	2	45-49	urban	1	no education	no	catholic	richer	no	respondent	primary	yes	no	no	no	no	no																		product not used	Burukinafaso	No	0	0	0
111	94	9	20-24	urban	3	secondary	no	catholic	richer	no	respondent	primary	no	no	no	no	no	no	3358772	never	never	never	never	never	never	never	never	never		never	never	never	never		sometimes afraid	product not used	Burukinafaso	No	0	0	0	3.358772
111	94	10	15-19	urban	4	primary	no	catholic	richer	no	respondent	primary	yes	no	no	no	no	no																		product not used	Burukinafaso	No	0	0	0
111	107	2	25-29	urban	1	primary	yes	muslim	richest	yes	respondent	no education	no	no	no	no	no	no	850634	never	never	never	never	never	never	never	never	never		never	never	never	never		sometimes afraid	product not used	Burukinafaso	No	0	0	0	.85063398
111	120	2	30-34	urban	1	no education	yes	catholic	richer	no	husband/partner	no education	yes	no	no	yes	yes	no	1700291	never	never	never	never	never	never	never	never	never		never	never	never	never		sometimes afraid	product not used	Burukinafaso	No	0	0	0	1.700291
111	132	5	35-39	urban	1	no education	yes	muslim	richer	no	respondent	no education	no	no	no	no	no	no																		product not used	Burukinafaso	No	0	0	0
111	132	2	25-29	urban	1	secondary	yes	muslim	richer	no	husband/partner	no education	no	no	no	no	no	no																		product not used	Burukinafaso	No	0	0	0
111	158	2	25-29	urban	1	primary	yes	catholic	richest	no	joint decision	primary	yes	no	no	yes	no	no	850634	never	never	never	never	never	never	never	never	never		never	never	never	never		never afraid	product not used	Burukinafaso	No	0	0	0	.85063398
112	29	2	20-24	urban	1	secondary	yes	muslim	richest	no	joint decision	higher	no	no	no	no	no	no																		product not used	Burukinafaso	No	0	0	0
112	77	2	20-24	urban	1	secondary	yes	muslim	richest	no	joint decision	secondary	no	no	no	no	no	no	1681481	never	never	never	never	never	never	never	never	never		never	never	never	never		sometimes afraid	product not used	Burukinafaso	No	0	0	0	1.681481
112	93	2	35-39	urban	1	primary	yes	muslim	richest	no	husband/partner	secondary	no	no	no	no	no	no																		product not used	Burukinafaso	No	0	0	0
112	109	2	30-34	urban	1	higher	yes	muslim	richest	no	joint decision	higher	yes	no	no	no	no	no	3361033	never	never	never	never	never	never	never	never	never		never	never	never	never		never afraid	product not used	Burukinafaso	No	0	0	0	3.361033
112	125	2	20-24	urban	1	no education	no	catholic	richer	no	joint decision	no education	yes	no	no	yes	yes	no	1681481	never	never	never	never	never	never	never	never	never		never	never	never	never		sometimes afraid	product not used	Burukinafaso	No	0	0	0	1.681481
112	189	4	25-29	urban	3	higher	yes	catholic	richest	yes	husband/partner	higher	no	no	no	no	no	no																		product not used	Burukinafaso	No	0	0	0
112	189	7	35-39	urban	6	no education	yes	catholic	richest	no	husband/partner	secondary	no	no	no	no	no	no																		4	Burukinafaso		0	0	0
113	13	2	15-19	urban	1	primary	no	muslim	richer	no	joint decision	no education	no	no	no	no	no	no	946988	never	never	never	never	never	never	never	never	never		never	never	never	never		never afraid	product not used	Burukinafaso	No	0	0	0	.94698799
113	62	2	35-39	urban	1	no education	no	muslim	middle	no	husband/partner	no education	no	no	no	no	no	no																		product not used	Burukinafaso	No	0	0	0
113	78	2	35-39	urban	1	no education	no	catholic	richest	yes	respondent	no education	no	yes	no	no	no	no	946988	never	never	never	never	never	never	never	never	never		never	never	never	never		sometimes afraid	product not used	Burukinafaso	No	0	0	0	.94698799
113	94	6	30-34	urban	1	no education	no	muslim	middle	no	respondent	no education	yes	no	no	no	no	no																		product not used	Burukinafaso	No	0	0	0
113	94	3	30-34	urban	1	no education	no	muslim	middle	no	respondent	no education	yes	no	no	no	yes	no	1892890	often	often	often	often	sometimes	never	never	never	never		often	never	never	never		never afraid	product not used	Burukinafaso	No	1	0	1	1.89289
113	110	2	30-34	urban	1	no education	yes	muslim	richer	no	respondent	primary	yes	no	no	no	no	no																		product not used	Burukinafaso	No	0	0	0
113	110	7	25-29	urban	1	secondary	yes	muslim	richer	yes	husband/partner	primary	yes	no	no	no	no	no	1892890	never	never	never	never	never	never	never	never	never		never	never	never	never		never afraid	product not used	Burukinafaso	No	0	0	0	1.89289
113	126	2	35-39	urban	1	no education	no	catholic	richer	no	joint decision	no education	yes	no	no	no	no	no	946988	never	never	never	never	never	never	never	never	never		never	never	never	never		sometimes afraid	product not used	Burukinafaso	No	0	0	0	.94698799
113	142	2	30-34	urban	1	primary	no	catholic	richest	yes	joint decision	secondary	yes	no	no	no	no	no	946988	never	never	never	never	never	never	never	never	never		never	never	never	never		sometimes afraid	product not used	Burukinafaso	No	0	0	0	.94698799
113	158	2	40-44	urban	1	no education	yes	muslim	richer	no	husband/partner	no education	no	no	no	no	no	no																		product not used	Burukinafaso	No	0	0	0
113	174	2	35-39	urban	1	primary	yes	muslim	richest	no	respondent	primary	yes	no	no	no	no	no																		product not used	Burukinafaso	No	0	0	0
113	206	2	25-29	urban	1	no education	no	muslim	richest	yes	respondent	no education	no	no	no	yes	no	no	946988	never	never	never	never	never	never	never	never	never		never	never	never	never		sometimes afraid	product not used	Burukinafaso	No	0	0	0	.94698799
114	29	2	25-29	urban	1	secondary	yes	muslim	richest	yes	husband/partner	don't know	no	no	no	no	no	no	1093925	never	never	never	yes, but not in the last 12 months	yes, but not in the last 12 months	never	never	never	never		never	never	never	never		sometimes afraid	product not used	Burukinafaso	No	0	0	0	1.093925
114	42	2	25-29	urban	1	no education	yes	muslim	richer	no	husband/partner	no education	no	no	no	no	no	no	1093925	never	never	never	never	never	never	never	never	never		never	never	never	never		never afraid	product not used	Burukinafaso	No	0	0	0	1.093925
114	55	2	30-34	urban	1	secondary	yes	catholic	richest	yes	respondent	secondary	yes	no	yes	yes	yes	no	1093925	never	never	never	never	never	never	never	never	never		never	never	never	never		never afraid	5	Burukinafaso		0	0	0	1.093925
114	68	2	25-29	urban	1	no education	no	muslim	richer	no	respondent	no education	yes	yes	yes	yes	no	no	1093925	never	never	never	never	never	never	never	never	never		never	never	never	never		sometimes afraid	product not used	Burukinafaso	No	0	0	0	1.093925
114	94	2	30-34	urban	1	no education	yes	muslim	richer	no	joint decision	no education	yes	no	no	yes	no	no	1093925	never	never	never	never	never	never	never	never	never		never	never	never	never		never afraid	product not used	Burukinafaso	No	0	0	0	1.093925
114	133	2	25-29	urban	1	primary	yes	catholic	richer	no	joint decision	primary	yes	yes	no	no	no	no	1093925	never	never	sometimes	never	yes, but not in the last 12 months	never	never	never	never		sometimes	never	never	never		sometimes afraid	10	Burukinafaso		0	0	0	1.093925
114	159	2	25-29	urban	1	secondary	yes	muslim	richest	yes	respondent	secondary	no	no	no	no	no	no	1093925	never	never	never	never	sometimes	never	never	never	never		sometimes	never	never	never		sometimes afraid	product not used	Burukinafaso	No	0	0	0	1.093925
115	9	2	15-19	urban	1	no education	yes	muslim	richer	no	joint decision	no education	no	no	no	no	no	no	623528	never	never	never	never	never	never	never	never	never		never	never	never	never		never afraid	product not used	Burukinafaso	No	0	0	0	.623528
115	17	2	20-24	urban	1	no education	no	muslim	richer	no	respondent	don't know	yes	no	no	no	no	no	623528	never	never	never	never	never	never	never	never	never		never	never	never	never		sometimes afraid	6	Burukinafaso		0	0	0	.623528
115	25	2	40-44	urban	1	secondary	yes	catholic	richer	no	respondent	no education	yes	no	no	no	no	no	623528	never	never	never	never	never	never	never	never	never		never	never	never	never		sometimes afraid	product not used	Burukinafaso	No	0	0	0	.623528
115	32	2	20-24	urban	1	primary	yes	muslim	richest	no	respondent	primary	no	no	no	no	no	no	623528	never	never	never	never	never	never	never	never	never		never	never	never	never		sometimes afraid	6	Burukinafaso		0	0	0	.623528
115	48	2	30-34	urban	1	primary	yes	catholic	richer	no	respondent	no education	yes	no	yes	yes	no	no	623528	never	never	sometimes	never	never	yes, but not in the last 12 months	never	yes, but not in the last 12 months	never		yes, but not in the last 12 months	never	never	never		sometimes afraid	10	Burukinafaso		0	0	0	.623528
115	56	2	20-24	urban	1	secondary	yes	catholic	richest	yes	respondent	primary	yes	no	no	no	no	no	623528	never	never	sometimes	sometimes	never	never	never	sometimes	never		never	never	never	never		sometimes afraid	product not used	Burukinafaso	No	0	0	0	.623528
115	95	2	35-39	urban	1	primary	yes	protestant	richer	no	joint decision	no education	yes	no	no	no	no	no	623528	never	never	never	never	never	never	never	never	never		never	never	never	never		never afraid	product not used	Burukinafaso	No	0	0	0	.623528
116	6	2	30-34	urban	1	primary	yes	muslim	richest	no	respondent	secondary	yes	no	no	no	no	no	1307341	sometimes	sometimes	sometimes	sometimes	sometimes	sometimes	never	never	never		never	never	sometimes	never		sometimes afraid	product not used	Burukinafaso	No	0	0	0	1.307341
116	14	2	30-34	urban	1	primary	no	muslim	richer	no	respondent	secondary	no	yes	no	no	no	yes	1307341	never	never	never	never	never	never	never	never	never		never	never	never	never		never afraid	8	Burukinafaso		0	0	0	1.307341
116	22	2	40-44	urban	1	no education	yes	catholic	richer	no	respondent	no education	yes	no	no	no	no	no	1307341	never	never	never	never	never	never	never	never	never		never	never	never	never		never afraid	product not used	Burukinafaso	No	0	0	0	1.307341
116	30	2	25-29	urban	1	no education	no	catholic	richer	no	respondent	primary	yes	no	no	no	no	no	1307341	never	never	never	never	never	never	never	never	never		never	never	never	never		never afraid	product not used	Burukinafaso	No	0	0	0	1.307341
116	47	2	40-44	urban	1	no education	yes	muslim	richer	no	respondent	primary	yes	no	no	no	no	no	1307341	never	never	never	never	never	never	never	never	never		never	never	never	never		never afraid	product not used	Burukinafaso	No	0	0	0	1.307341
116	72	2	45-49	urban	1	primary	no	muslim	richest	no	husband/partner	no education	yes	yes	yes	yes	yes	yes																		product not used	Burukinafaso	No	0	0	0
116	80	2	30-34	urban	1	no education	yes	catholic	middle	no	respondent	primary	yes	no	no	no	no	no	2613182	never	never	never	never	never	never	never	never	never		never	never	never	never		sometimes afraid	5	Burukinafaso		0	0	0	2.6131821
116	89	2	35-39	urban	1	no education	no	catholic	middle	no	respondent	primary	yes	yes	no	yes	no	no	1307341	never	never	never	never	never	never	never	never	never		never	never	never	never		sometimes afraid	product not used	Burukinafaso	No	0	0	0	1.307341
116	97	2	20-24	urban	1	no education	yes	catholic	richer	yes	husband/partner	secondary	yes	yes	yes	yes	yes	yes	1307341	never	never	never	never	never	never	never	never	never		never	never	never	never		sometimes afraid	product not used	Burukinafaso	No	0	0	0	1.307341
116	105	2	40-44	urban	1	no education	yes	muslim	richer	no	joint decision	no education	yes	no	no	yes	yes	no																		product not used	Burukinafaso	No	0	0	0
117	1	5	20-24	urban	4	secondary	no	protestant	richest	yes	joint decision	secondary	yes	no	no	no	no	no	623348	never	never	never	never	never	never	never	never	never		never	never	never	never		sometimes afraid	product not used	Burukinafaso	No	0	0	0	.623348
117	9	2	25-29	urban	1	primary	yes	muslim	richest	yes	respondent	don't know	yes	no	no	no	no	no	623348	never	never	never	never	never	never	never	never	never		never	never	never	never		never afraid	product not used	Burukinafaso	No	0	0	0	.623348
117	33	2	40-44	urban	1	no education	yes	muslim	richest	yes	respondent	secondary	no	no	no	no	yes	no	1245981	never	never	never	never	never	never	never	never	never		never	never	never	never		never afraid	product not used	Burukinafaso	No	0	0	0	1.245981
117	41	2	30-34	urban	1	no education	yes	muslim	richer	no	respondent	primary	yes	no	no	no	no	no	623348	never	never	never	never	never	never	never	never	never		never	never	never	never		sometimes afraid	product not used	Burukinafaso	No	0	0	0	.623348
117	57	2	25-29	urban	1	secondary	no	protestant	richest	yes	joint decision	higher	no	no	no	no	no	no	623348	never	never	never	never	never	never	never	never	never		never	never	never	never		never afraid	product not used	Burukinafaso	No	0	0	0	.623348
117	65	2	25-29	urban	1	primary	yes	catholic	richest	yes	joint decision	don't know	yes	no	no	no	no	no																		product not used	Burukinafaso	No	0	0	0
117	81	2	30-34	urban	1	no education	yes	muslim	richest	yes	joint decision	no education	yes	yes	yes	no	no	no	623348	never	never	never	never	never	never	never	never	never		never	never	never	never		sometimes afraid	product not used	Burukinafaso	No	0	0	0	.623348
117	89	2	40-44	urban	1	no education	yes	catholic	richer	no	joint decision	no education	yes	yes	yes	no	no	no																		product not used	Burukinafaso	No	0	0	0
117	89	4	20-24	urban	3	secondary	yes	catholic	richer	no	joint decision	secondary	yes	no	no	no	no	no	1245981	never	never	never	never	never	never	never	never	never		never	never	never	never		never afraid	9	Burukinafaso		0	0	0	1.245981
118	9	2	30-34	urban	1	secondary	yes	muslim	richer	no	joint decision	secondary	yes	yes	no	yes	no	no	1045078	never	never	never	never	never	never	never	never	never		never	never	never	never		never afraid	product not used	Burukinafaso	No	0	0	0	1.045078
118	28	2	30-34	urban	1	no education	yes	muslim	richest	no	husband/partner	no education	yes	no	no	yes	no	no	2088957	never	never	never	never	never	never	never	never	never		never	never	never	never		sometimes afraid	product not used	Burukinafaso	No	0	0	0	2.0889571
118	48	2	30-34	urban	1	no education	yes	muslim	richest	no	other	secondary	yes	no	no	yes	no	no																		product not used	Burukinafaso	No	0	0	0
118	48	8	20-24	urban	1	secondary	yes	muslim	richest	no	respondent	secondary	yes	no	no	yes	no	no	2088957	never	never	never	never	never	never	never	never	never		never	never	never	never		sometimes afraid	product not used	Burukinafaso	No	0	0	0	2.0889571
118	67	2	30-34	urban	1	no education	yes	muslim	richer	no	husband/partner	no education	no	yes	no	yes	no	no	1045078	never	never	never	never	never	never	never	never	never		never	never	never	never		sometimes afraid	product not used	Burukinafaso	No	0	0	0	1.045078
118	86	2	25-29	urban	1	secondary	yes	muslim	richest	yes	husband/partner	no education	yes	yes	no	yes	no	no	1045078	never	never	never	never	never	never	never	never	never		never	never	never	never		sometimes afraid	product not used	Burukinafaso	No	0	0	0	1.045078
118	105	2	25-29	urban	1	secondary	yes	muslim	richest	yes	joint decision	primary	yes	no	no	yes	no	no	1045078	never	yes, but not in the last 12 months	never	yes, but not in the last 12 months	never	never	never	never	never		never	never	never	never		never afraid	product not used	Burukinafaso	No	0	0	0	1.045078
118	124	2	30-34	urban	1	secondary	yes	catholic	richest	yes	joint decision	primary	yes	no	no	yes	no	no	1045078	never	never	never	never	never	never	never	never	never		never	never	never	never		never afraid	product not used	Burukinafaso	No	0	0	0	1.045078
118	143	2	20-24	urban	1	primary	yes	muslim	richer	no	joint decision	no education	yes	no	no	no	no	no	1045078	never	never	never	never	never	never	never	never	never		never	never	never	never		never afraid	product not used	Burukinafaso	No	0	0	0	1.045078
118	162	2	20-24	urban	1	secondary	no	muslim	richest	no	husband/partner	secondary	no	no	no	no	no	no	1045078	never	never	never	never	never	never	never	never	never		never	never	never	never		never afraid	product not used	Burukinafaso	No	0	0	0	1.045078
118	181	2	25-29	urban	1	no education	yes	muslim	richest	yes	joint decision	no education	yes	no	no	no	no	no	1045078	never	never	never	never	never	never	never	never	never		never	never	never	never		sometimes afraid	product not used	Burukinafaso	No	0	0	0	1.045078
118	200	2	20-24	urban	1	secondary	yes	muslim	richest	no	husband/partner	don't know	no	no	no	no	no	no	1045078	never	never	never	never	never	never	never	never	never		never	never	never	never		most of the time afraid	product not used	Burukinafaso	No	0	0	0	1.045078
118	219	2	40-44	urban	1	no education	yes	muslim	richer	yes	other	primary	yes	no	no	yes	no	yes	2088957	never	never	never	never	never	never	never	never	never		never	never	never	never		never afraid	product not used	Burukinafaso	No	0	0	0	2.0889571
118	238	2	30-34	urban	1	no education	yes	protestant	richer	yes	husband/partner	primary	yes	no	no	no	no	no	1045078	never	never	never	never	never	never	never	never	never		never	never	never	never		never afraid	product not used	Burukinafaso	No	0	0	0	1.045078
119	45	2	30-34	urban	1	secondary	yes	muslim	richest	yes	other	higher	yes	no	no	no	no	no	1143671	never	never	never	never	never	never	never	never	never		never	never	never	never		never afraid	product not used	Burukinafaso	No	0	0	0	1.143671
119	61	2	35-39	urban	1	no education	yes	muslim	richer	yes	respondent	no education	yes	yes	no	no	no	no	1143671	never	never	never	never	never	never	never	never	never		never	never	never	never		sometimes afraid	product not used	Burukinafaso	No	0	0	0	1.143671
119	76	2	35-39	urban	1	secondary	no	muslim	richer	no	respondent	no education	no	no	yes	no	no	yes	1143671	sometimes	sometimes	sometimes	never	often	yes, but not in the last 12 months	often	never	never		never	never	never	never		most of the time afraid	9	Burukinafaso		1	0	0	1.143671
119	107	2	40-44	urban	1	no education	yes	muslim	richer	yes	husband/partner	no education	yes	yes	no	yes	yes	no	2286030	never	sometimes	never	never	yes, but not in the last 12 months	never	never	never	never		never	never	never	never		sometimes afraid	product not used	Burukinafaso	No	0	0	0	2.2860301
119	153	2	45-49	urban	1	no education	yes	catholic	middle	no	respondent	no education	yes	no	no	no	no	no	1143671	never	never	never	never	never	never	never	never	never		never	never	never	never		never afraid	product not used	Burukinafaso	No	0	0	0	1.143671
119	169	2	35-39	urban	1	primary	yes	protestant	richer	yes	joint decision	secondary	yes	no	no	yes	no	no	1143671	never	never	never	never	never	never	never	never	never		never	never	never	never		never afraid	product not used	Burukinafaso	No	0	0	0	1.143671
119	184	2	35-39	urban	1	no education	no	muslim	richer	yes	respondent	no education	yes	no	no	no	no	no																		product not used	Burukinafaso	No	0	0	0
119	200	2	25-29	urban	1	secondary	no	muslim	richer	no	joint decision	secondary	yes	no	no	no	no	no	1143671	never	never	never	never	never	never	never	never	never		never	never	never	never		sometimes afraid	product not used	Burukinafaso	No	0	0	0	1.143671
120	35	6	40-44	urban	1	no education	yes	catholic	richest	no	respondent	primary	yes	no	no	no	no	no																		product not used	Burukinafaso	No	0	0	0
120	35	2	40-44	urban	1	no education	yes	catholic	richest	no	respondent	primary	yes	no	no	no	no	no	5424654	never	never	never	never	never	never	never	never	never		never	never	never	never		never afraid	product not used	Burukinafaso	No	0	0	0	5.424654
120	71	2	35-39	urban	1	no education	yes	muslim	richest	yes	respondent	no education	yes	no	no	no	no	no																		product not used	Burukinafaso	No	0	0	0
120	144	2	35-39	urban	1	higher	yes	protestant	richest	yes	joint decision	higher	yes	no	no	no	no	no	2746090	never	never	never	never	never	never	never	never	never		never	never	never	never		never afraid	product not used	Burukinafaso	No	0	0	0	2.7460899
120	181	2	35-39	urban	1	primary	yes	muslim	richest	yes	joint decision	no education	yes	no	no	no	no	no	1373833	never	never	never	never	never	never	never	never	never		never	never	never	never		never afraid	product not used	Burukinafaso	No	0	0	0	1.3738329
120	199	2	25-29	urban	1	primary	no	muslim	richer	no	respondent	no education	no	yes	yes	yes	yes	no	1373833	never	never	yes, but not in the last 12 months	never	never	never	never	never	never		never	never	never	never		never afraid	product not used	Burukinafaso	No	0	0	0	1.3738329
121	67	2	20-24	urban	1	no education	no	muslim	middle	no	husband/partner	primary	no	no	no	no	no	no	1225607	never	never	sometimes	never	never	never	never	never	never		never	never	never	never		sometimes afraid	3	Burukinafaso		0	0	0	1.225607
121	98	2	35-39	urban	1	secondary	yes	muslim	richest	yes	respondent	higher	no	no	no	no	no	no																		product not used	Burukinafaso	No	0	0	0
121	113	2	35-39	urban	1	primary	no	protestant	richer	yes	husband/partner	don't know	yes	no	no	no	no	no	1225607	never	never	never	never	never	never	never	never	never		never	never	never	never		sometimes afraid	11	Burukinafaso		0	0	0	1.225607
121	129	2	20-24	urban	1	primary	yes	catholic	richer	no	joint decision	don't know	yes	yes	yes	yes	yes	no	1225607	never	sometimes	sometimes	sometimes	sometimes	sometimes	sometimes	never	never		never	never	sometimes	never		sometimes afraid	5	Burukinafaso		0	0	0	1.225607
121	144	2	35-39	urban	1	no education	no	catholic	richer	yes	joint decision	don't know	no	no	no	no	no	no																		product not used	Burukinafaso	No	0	0	0
121	191	2	20-24	urban	1	no education	yes	muslim	richer	yes	respondent	no education	yes	no	no	no	no	no	1225607	never	never	never	never	never	never	never	never	never		never	never	never	never		never afraid	product not used	Burukinafaso	No	0	0	0	1.225607
122	11	2	25-29	urban	1	no education	no	muslim	richer	no	respondent	no education	yes	no	yes	no	no	no	773389	never	yes, but not in the last 12 months	sometimes	never	never	never	never	never	never		yes, but not in the last 12 months	never	never	never		sometimes afraid	12	Burukinafaso		0	0	0	.77338898
122	46	2	35-39	urban	1	no education	no	muslim	richest	yes	joint decision	no education	no	yes	yes	yes	yes	no																		product not used	Burukinafaso	No	0	0	0
122	55	2	35-39	urban	1	no education	no	muslim	richer	no	husband/partner	no education	yes	yes	yes	yes	yes	yes	773389	never	never	never	never	never	never	never	never	never		never	never	never	never		sometimes afraid	product not used	Burukinafaso	No	0	0	0	.77338898
122	64	2	15-19	urban	1	no education	no	catholic	richer	yes	husband/partner	primary	no	no	no	no	no	no	773389	never	never	sometimes	sometimes	sometimes	never	never	never	never		never	never	never	never		sometimes afraid	product not used	Burukinafaso	No	0	0	0	.77338898
122	90	2	25-29	urban	1	secondary	yes	muslim	richest	yes	joint decision	primary	no	yes	yes	no	no	no	773389	never	never	sometimes	never	never	never	never	never	never		never	never	never	never		sometimes afraid	product not used	Burukinafaso	No	0	0	0	.77338898
122	99	2	30-34	urban	1	no education	yes	catholic	richest	no	joint decision	primary	no	no	no	no	no	no	773389	never	never	sometimes	never	never	never	never	never	never		never	never	never	never		sometimes afraid	product not used	Burukinafaso	No	0	0	0	.77338898
122	108	2	35-39	urban	1	primary	no	muslim	middle	yes	respondent	no education	yes	no	no	no	no	no	773389	never	never	never	never	never	never	never	never	never		never	never	never	never		never afraid	product not used	Burukinafaso	No	0	0	0	.77338898
123	46	2	35-39	urban	1	no education	no	muslim	richer	no	joint decision	no education	yes	yes	yes	yes	no	no																		10	Burukinafaso		0	0	0
123	63	2	20-24	urban	1	secondary	yes	muslim	richest	yes	joint decision	secondary	no	no	no	no	no	no	1290433	never	never	never	never	never	never	never	never	never		never	never	never	never		sometimes afraid	product not used	Burukinafaso	No	0	0	0	1.290433
123	96	2	30-34	urban	1	no education	no	muslim	richer	no	joint decision	no education	yes	no	no	no	no	no																		product not used	Burukinafaso	No	0	0	0
123	96	3	20-24	urban	1	secondary	no	muslim	richer	yes	respondent	no education	yes	no	no	no	no	no	3872462	never	never	never	never	never	never	never	never	never		never	never	never	never		never afraid	product not used	Burukinafaso	No	0	0	0	3.872462
123	113	2	20-24	urban	1	no education	yes	protestant	richer	yes	husband/partner	secondary	yes	no	no	no	no	no	1290433	never	never	never	never	never	never	never	never	never		never	never	never	never		never afraid	product not used	Burukinafaso	No	0	0	0	1.290433
123	130	2	15-19	urban	1	no education	no	muslim	richer	no	husband/partner	no education	no	no	no	no	yes	no	1290433	never	never	never	never	never	never	never	never	never		never	never	never	never		sometimes afraid	product not used	Burukinafaso	No	0	0	0	1.290433
123	181	2	25-29	urban	1	secondary	no	muslim	richer	no	joint decision	no education	no	yes	no	no	yes	no																		3	Burukinafaso		0	0	0
123	198	2	25-29	urban	1	no education	yes	muslim	richer	yes	joint decision	no education	yes	no	no	no	no	no	1290433	never	never	never	never	never	never	never	never	never		never	never	never	never		never afraid	product not used	Burukinafaso	No	0	0	0	1.290433
123	215	2	20-24	urban	1	secondary	no	muslim	richer	no	respondent	no education	no	yes	no	no	no	no	1290433	never	never	never	never	never	never	never	never	never		never	never	never	never		sometimes afraid	product not used	Burukinafaso	No	0	0	0	1.290433
124	7	4	25-29	urban	3	higher	yes	catholic	richest	yes	respondent	higher	yes	no	no	no	no	no	4884185	never	never	never	never	never	never	never	never	never		never	never	never	never		never afraid	product not used	Burukinafaso	No	0	0	0	4.8841848
124	29	2	35-39	urban	1	secondary	yes	catholic	richest	yes	husband/partner	secondary	yes	no	no	no	no	no	3253279	never	never	never	never	never	never	never	never	never		never	never	never	never		never afraid	product not used	Burukinafaso	No	0	0	0	3.253279
124	85	2	45-49	urban	1	secondary	yes	muslim	richest	yes	husband/partner	higher	no	no	no	no	no	no	6426560	never	never	never	never	never	never	never	never	never		never	never	never	never		never afraid	product not used	Burukinafaso	No	0	0	0	6.4265599
124	85	3	40-44	urban	1	secondary	yes	muslim	richest	yes	joint decision	higher	no	no	no	no	no	no																		product not used	Burukinafaso	No	0	0	0
124	96	7	20-24	urban	3	higher	yes	muslim	richest	yes	joint decision	higher	yes	no	no	no	no	no	4884185	never	never	never	never	never	never	never	never	never		never	never	never	never		never afraid	product not used	Burukinafaso	No	0	0	0	4.8841848
124	107	2	25-29	urban	1	secondary	yes	muslim	richest	yes	joint decision	don't know	yes	no	no	no	no	no																		product not used	Burukinafaso	No	0	0	0
125	1	3	40-44	urban	1	no education	yes	muslim	richest	no	respondent	no education	yes	yes	yes	yes	no	no																		product not used	Burukinafaso	No	0	0	0
125	1	4	35-39	urban	1	no education	yes	muslim	richest	yes	joint decision	no education	yes	no	no	no	no	no																		product not used	Burukinafaso	No	0	0	0
125	1	5	35-39	urban	1	no education	yes	muslim	richest	no	joint decision	no education	yes	yes	yes	yes	no	no																		product not used	Burukinafaso	No	0	0	0
125	1	20	15-19	urban	7	secondary	yes	no religion/none	richest	yes	respondent	no education	yes	no	no	no	no	no																		product not used	Burukinafaso	No	0	0	0
125	16	2	45-49	urban	1	secondary	no	catholic	richest	no	joint decision	secondary	yes	no	no	no	no	no	2980232	never	never	never	never	never	never	never	never	never		never	never	never	never		never afraid	product not used	Burukinafaso	No	0	0	0	2.980232
125	46	7	20-24	urban	3	secondary	yes	muslim	richest	yes	husband/partner	don't know	yes	no	no	no	no	no																		6	Burukinafaso		0	0	0
125	60	2	35-39	urban	1	secondary	yes	catholic	richest	no	joint decision	secondary	yes	no	no	yes	no	no	1490971	never	never	never	never	never	never	never	never	never		never	never	never	never		sometimes afraid	product not used	Burukinafaso	No	0	0	0	1.490971
125	90	2	35-39	urban	1	no education	no	protestant	richer	no	respondent	no education	yes	no	no	no	no	no	2980232	never	never	never	never	never	never	never	never	never		never	never	never	never		never afraid	product not used	Burukinafaso	No	0	0	0	2.980232
125	149	2	25-29	urban	1	no education	no	muslim	richer	no	joint decision	no education	yes	yes	yes	no	no	no	2980232	never	never	never	never	never	never	never	never	never		never	never	never	never		sometimes afraid	product not used	Burukinafaso	No	0	0	0	2.980232
125	164	2	20-24	urban	1	primary	no	protestant	richest	yes	joint decision	secondary	no	no	no	no	no	no	1490971	never	never	sometimes	never	never	never	never	never	never		never	never	never	never		sometimes afraid	product not used	Burukinafaso	No	0	0	0	1.490971
125	179	2	40-44	urban	1	primary	no	muslim	richest	yes	respondent	primary	yes	no	yes	yes	no	no	2980232	never	never	never	never	never	never	never	never	never		never	never	never	never		never afraid	product not used	Burukinafaso	No	0	0	0	2.980232
126	25	2	25-29	urban	1	primary	no	catholic	richest	yes	respondent	no education	yes	no	yes	no	no	no	1173805	never	often	never	never	sometimes	often	never	never	never		never	never	never	never		sometimes afraid	product not used	Burukinafaso	No	1	0	1	1.173805
126	90	2	25-29	urban	1	no education	yes	muslim	richest	yes	joint decision	don't know	yes	no	no	no	yes	no																		product not used	Burukinafaso	No	0	0	0
126	106	2	30-34	urban	1	secondary	yes	catholic	richer	yes	joint decision	secondary	no	no	no	no	no	no	1173805	never	never	never	never	never	never	never	never	never		never	never	never	never		never afraid	product not used	Burukinafaso	No	0	0	0	1.173805
126	139	2	35-39	urban	1	secondary	yes	muslim	richest	yes	joint decision	higher	yes	no	no	no	no	no	1173805	never	never	never	never	never	never	never	never	never		never	never	never	never		never afraid	product not used	Burukinafaso	No	0	0	0	1.173805
126	155	2	30-34	urban	1	no education	yes	protestant	richest	no	husband/partner	secondary	yes	no	no	no	no	no	1173805	never	never	never	never	never	never	never	never	never		never	never	never	never		never afraid	product not used	Burukinafaso	No	0	0	0	1.173805
126	188	2	25-29	urban	1	no education	yes	muslim	richer	no	respondent	primary	yes	yes	no	no	no	no	1173805	never	never	never	never	never	never	never	never	never		never	never	never	never		sometimes afraid	product not used	Burukinafaso	No	0	0	0	1.173805
127	32	3	30-34	urban	1	no education	yes	muslim	richest	no	respondent	no education	yes	no	no	no	no	no	1006370	never	never	sometimes	never	never	never	never	never	never		never	never	never	never		sometimes afraid	product not used	Burukinafaso	No	0	0	0	1.0063699
127	49	2	20-24	urban	1	no education	yes	muslim	richest	yes	husband/partner	no education	no	yes	yes	yes	yes	yes	2011585	never	never	never	never	never	never	never	never	never		never	never	never	never		sometimes afraid	product not used	Burukinafaso	No	0	0	0	2.011585
127	81	2	35-39	urban	1	no education	no	catholic	middle	no	respondent	primary	yes	no	no	no	no	no	2011585	never	never	never	never	never	never	never	never	never		never	never	never	never		never afraid	product not used	Burukinafaso	No	0	0	0	2.011585
127	98	2	25-29	urban	1	primary	yes	muslim	richest	no	husband/partner	secondary	yes	no	no	no	no	no	1006370	never	never	never	never	never	never	never	never	never		never	never	never	never		sometimes afraid	product not used	Burukinafaso	No	0	0	0	1.0063699
127	114	2	25-29	urban	1	no education	no	muslim	richer	no	joint decision	no education	no	no	no	no	no	no	1006370	never	never	never	never	never	never	never	never	never		never	never	never	never		sometimes afraid	product not used	Burukinafaso	No	0	0	0	1.0063699
127	131	2	20-24	urban	1	primary	yes	muslim	richer	no	respondent	no education	yes	no	no	no	no	no	1006370	never	never	sometimes	never	never	never	never	never	never		never	never	never	never		sometimes afraid	product not used	Burukinafaso	No	0	0	0	1.0063699
127	147	2	35-39	urban	1	primary	yes	muslim	richest	no	husband/partner	secondary	yes	no	no	no	no	no	1006370	never	never	never	never	never	never	never	never	never		never	never	never	never		sometimes afraid	product not used	Burukinafaso	No	0	0	0	1.0063699
127	164	2	30-34	urban	1	no education	yes	muslim	richer	yes	respondent	no education	yes	no	no	yes	no	no	1006370	never	never	never	never	never	never	never	never	never		never	never	never	never		sometimes afraid	product not used	Burukinafaso	No	0	0	0	1.0063699
127	180	2	35-39	urban	1	no education	yes	catholic	richest	no	respondent	secondary	yes	no	no	no	no	no	1006370	never	never	never	never	never	never	never	never	never		never	never	never	never		sometimes afraid	product not used	Burukinafaso	No	0	0	0	1.0063699
127	197	2	25-29	urban	1	no education	no	muslim	richer	no	respondent	no education	yes	no	no	no	no	no	1006370	never	never	never	never	never	never	never	never	never		never	never	never	never		sometimes afraid	product not used	Burukinafaso	No	0	0	0	1.0063699
128	18	2	45-49	urban	1	no education	yes	catholic	richest	yes	husband/partner	no education	no	yes	yes	yes	yes	yes	2847697	never	never	never	never	never	never	never	never	never		never	never	never	never		sometimes afraid	product not used	Burukinafaso	No	0	0	0	2.847697
128	39	2	20-24	urban	1	no education	yes	muslim	richest	no	husband/partner	no education	no	yes	yes	yes	yes	yes	1424666	never	never	never	never	never	never	never	never	never		never	never	never	never		sometimes afraid	15	Burukinafaso		0	0	0	1.424666
128	59	2	30-34	urban	1	primary	yes	catholic	richest	yes	joint decision	secondary	no	yes	yes	yes	yes	no																		product not used	Burukinafaso	No	0	0	0
128	80	2	30-34	urban	1	secondary	yes	muslim	richest	yes	husband/partner	secondary	yes	yes	yes	yes	yes	yes																		product not used	Burukinafaso	No	0	0	0
128	101	4	20-24	urban	3	primary	yes	muslim	richest	yes	husband/partner	secondary	no	yes	yes	yes	yes	yes	2847697	never	never	never	never	never	never	never	never	never		never	never	never	never		sometimes afraid	product not used	Burukinafaso	No	0	0	0	2.847697
128	101	6	25-29	urban	5	primary	yes	muslim	richest	yes	husband/partner	primary	yes	yes	yes	yes	yes	no																		10	Burukinafaso		0	0	0
128	122	2	25-29	urban	1	secondary	yes	catholic	richest	no	respondent	secondary	yes	no	no	no	no	no	1424666	never	never	never	never	never	never	never	never	never		never	never	never	never		sometimes afraid	product not used	Burukinafaso	No	0	0	0	1.424666
128	142	3	30-34	urban	1	secondary	yes	muslim	richer	no	husband/partner	no education	yes	no	no	no	no	no																		product not used	Burukinafaso	No	0	0	0
128	142	2	40-44	urban	1	no education	yes	muslim	richer	no	joint decision	no education	yes	no	no	no	no	no	4275281	never	never	never	never	never	never	never	never	never		never	never	never	never		sometimes afraid	product not used	Burukinafaso	No	0	0	0	4.275281
128	163	9	30-34	urban	3	primary	yes	muslim	richest	no	respondent	secondary	yes	no	no	no	no	no																		product not used	Burukinafaso	No	0	0	0
128	184	2	15-19	urban	1	secondary	yes	catholic	richer	no	joint decision	no education	no	no	no	no	no	no	1424666	never	never	never	never	never	never	never	never	never		never	never	never	never		sometimes afraid	product not used	Burukinafaso	No	0	0	0	1.424666
128	225	2	40-44	urban	1	no education	yes	muslim	richest	no	respondent	no education	no	no	no	no	no	no																		product not used	Burukinafaso	No	0	0	0
129	5	6	35-39	urban	3	primary	yes	catholic	richest	yes	husband/partner	no education	no	no	no	no	no	no																		product not used	Burukinafaso	No	0	0	0
129	24	2	40-44	urban	1	no education	no	catholic	richer	no	husband/partner	no education	no	no	no	no	no	no																		product not used	Burukinafaso	No	0	0	0
129	24	6	20-24	urban	3	no education	no	muslim	richer	no	joint decision	primary	no	no	no	no	no	no	5042383	never	never	never	never	never	never	never	never	never		never	never	never	never		never afraid	product not used	Burukinafaso	No	0	0	0	5.0423832
129	42	2	40-44	urban	6	secondary	yes	muslim	richest	yes	joint decision	secondary	yes	no	no	no	no	no	5042383	never	never	never	never	never	never	never	never	never		never	never	never	never		sometimes afraid	product not used	Burukinafaso	No	0	0	0	5.0423832
129	60	3	35-39	urban	1	no education	yes	muslim	richest	no	respondent	no education	yes	no	no	no	no	no	2522639	never	never	never	never	never	never	never	never	never		never	never	never	never		sometimes afraid	product not used	Burukinafaso	No	0	0	0	2.522639
129	151	2	45-49	urban	1	secondary	yes	muslim	richest	yes	joint decision	secondary	yes	no	no	no	no	no	2522639	never	never	never	never	never	never	never	never	never		never	never	never	never		sometimes afraid	product not used	Burukinafaso	No	0	0	0	2.522639
129	169	2	20-24	urban	1	secondary	no	muslim	richest	no	respondent	no education	no	no	no	no	no	no	2522639	never	never	never	never	never	never	never	never	never		never	never	never	never		never afraid	4	Burukinafaso		0	0	0	2.522639
129	188	2	30-34	urban	1	higher	yes	muslim	richest	yes	joint decision	higher	no	no	no	no	no	no	2522639	never	never	never	never	never	never	never	never	never		never	never	never	never		sometimes afraid	product not used	Burukinafaso	No	0	0	0	2.522639
129	206	2	30-34	urban	1	higher	yes	catholic	richest	yes	joint decision	higher	no	no	no	no	no	no	2522639	never	never	never	never	never	never	never	never	never		never	never	never	never		never afraid	product not used	Burukinafaso	No	0	0	0	2.522639
130	47	2	35-39	urban	1	secondary	yes	muslim	richest	no	joint decision	primary	yes	no	no	no	no	no	1155454	never	never	never	never	never	never	never	never	never		never	never	never	never		never afraid	product not used	Burukinafaso	No	0	0	0	1.155454
130	132	2	25-29	urban	1	secondary	yes	catholic	richest	no	joint decision	secondary	no	no	no	no	no	no	1155454	never	never	never	never	never	never	never	never	never		never	never	never	never		sometimes afraid	product not used	Burukinafaso	No	0	0	0	1.155454
130	175	2	25-29	urban	1	no education	yes	muslim	richest	no	husband/partner	no education	yes	no	no	yes	yes	no	1155454	never	never	never	never	never	never	never	never	never		never	never	never	never		sometimes afraid	product not used	Burukinafaso	No	0	0	0	1.155454
130	196	2	25-29	urban	1	no education	yes	muslim	richest	yes	husband/partner	primary	no	yes	yes	yes	yes	no	1155454	never	never	never	never	never	never	never	never	never		never	never	never	never		sometimes afraid	product not used	Burukinafaso	No	0	0	0	1.155454
131	8	2	25-29	urban	1	no education	yes	muslim	richer	no	joint decision	no education	yes	no	no	no	no	no	1565974	never	never	never	never	never	never	never	never	never		never	never	never	never		sometimes afraid	product not used	Burukinafaso	No	0	0	0	1.565974
131	20	2	35-39	urban	1	primary	yes	catholic	richer	no	husband/partner	secondary	yes	no	no	no	no	no																		10	Burukinafaso		0	0	0
131	32	2	35-39	urban	1	primary	yes	catholic	richest	yes	husband/partner	secondary	yes	yes	yes	yes	yes	no																		product not used	Burukinafaso	No	0	0	0
131	68	2	40-44	urban	1	no education	yes	muslim	richer	no	respondent	no education	no	no	no	no	no	no																		product not used	Burukinafaso	No	0	0	0
131	80	2	45-49	urban	1	no education	no	muslim	richer	no	respondent	no education	yes	yes	yes	yes	no	no	1565974	sometimes	never	yes, but not in the last 12 months	never	never	never	never	never	never		never	never	never	never		sometimes afraid	product not used	Burukinafaso	No	0	0	0	1.565974
131	92	2	30-34	urban	1	no education	no	muslim	richest	no	husband/partner	no education	no	yes	no	no	no	no	1565974	sometimes	never	never	never	never	never	never	never	never		never	never	never	never		sometimes afraid	product not used	Burukinafaso	No	0	0	0	1.565974
131	104	3	30-34	urban	2	no education	no	muslim	richer	yes	husband/partner	no education	no	yes	yes	yes	yes	yes	1565974	never	never	never	never	sometimes	never	never	never	never		never	never	never	never		most of the time afraid	product not used	Burukinafaso	No	0	0	0	1.565974
131	116	2	40-44	urban	1	no education	no	catholic	richer	yes	husband/partner	primary	yes	yes	yes	yes	yes	yes	1565974	never	never	never	never	never	never	never	never	never		never	never	never	never		sometimes afraid	product not used	Burukinafaso	No	0	0	0	1.565974
131	128	2	40-44	urban	1	no education	yes	catholic	richest	yes	husband/partner	secondary	yes	yes	yes	yes	yes	yes	1565974	never	never	never	never	yes, but not in the last 12 months	never	never	never	never		never	never	never	never		sometimes afraid	product not used	Burukinafaso	No	0	0	0	1.565974
131	140	2	35-39	urban	1	no education	no	muslim	richer	no	respondent	no education	no	yes	no	yes	no	no	1565974	never	never	sometimes	never	never	never	never	never	never		never	never	never	never		never afraid	product not used	Burukinafaso	No	0	0	0	1.565974
132	9	2	35-39	urban	1	secondary	no	catholic	richest	yes	respondent	secondary	yes	no	no	yes	no	no																		product not used	Burukinafaso	No	0	0	0
132	25	2	40-44	urban	1	secondary	yes	catholic	richest	yes	joint decision	secondary	yes	no	no	no	no	no																		product not used	Burukinafaso	No	0	0	0
132	71	2	30-34	urban	1	no education	yes	muslim	middle	no	respondent	primary	yes	yes	yes	yes	no	no	785371	never	never	never	never	never	never	never	never	never		never	never	never	never		never afraid	product not used	Burukinafaso	No	0	0	0	.78537101
132	102	2	25-29	urban	1	secondary	yes	catholic	richest	yes	respondent	secondary	no	no	yes	no	no	no	785371	never	never	never	never	never	never	never	never	never		never	never	never	never		never afraid	product not used	Burukinafaso	No	0	0	0	.78537101
132	164	2	20-24	urban	1	primary	yes	muslim	richest	yes	joint decision	secondary	no	yes	yes	no	no	no	785371	never	never	never	never	never	never	never	never	never		never	never	never	never		sometimes afraid	product not used	Burukinafaso	No	0	0	0	.78537101
133	16	3	25-29	urban	2	secondary	yes	catholic	richest	yes	joint decision	secondary	no	no	no	no	no	no	1002293	never	never	never	never	never	never	never	never	never		never	never	never	never		never afraid	product not used	Burukinafaso	No	0	0	0	1.002293
133	37	2	35-39	urban	1	secondary	yes	muslim	richest	yes	respondent	primary	no	no	no	no	no	no																		product not used	Burukinafaso	No	0	0	0
133	48	2	25-29	urban	1	no education	yes	muslim	richer	no	respondent	secondary	no	no	yes	no	yes	no	1002293	never	never	never	never	never	never	never	never	never		never	never	never	never		never afraid	product not used	Burukinafaso	No	0	0	0	1.002293
133	69	2	35-39	urban	1	primary	yes	catholic	richest	no	joint decision	secondary	no	no	yes	no	no	no	1002293	never	never	never	never	never	never	never	never	never		never	never	never	never		never afraid	product not used	Burukinafaso	No	0	0	0	1.002293
133	80	2	35-39	urban	1	no education	yes	muslim	richest	yes	joint decision	secondary	yes	yes	yes	no	no	no	1002293	never	never	never	never	never	never	never	never	never		never	never	never	never		sometimes afraid	product not used	Burukinafaso	No	0	0	0	1.002293
134	8	2	30-34	urban	1	secondary	yes	catholic	richest	yes	joint decision	higher	no	yes	yes	no	no	no	2995148	never	never	never	never	never	never	never	never	never		never	never	never	never		sometimes afraid	product not used	Burukinafaso	No	0	0	0	2.9951479
134	124	2	25-29	urban	1	higher	yes	catholic	richest	yes	joint decision	higher	yes	no	no	no	no	no	1498434	never	never	never	never	never	never	never	never	never		never	never	never	never		never afraid	product not used	Burukinafaso	No	0	0	0	1.4984339
134	143	2	20-24	urban	1	secondary	yes	muslim	richer	no	joint decision	don't know	no	no	no	no	no	no	1498434	never	never	never	never	never	never	never	never	never		never	never	never	never		never afraid	3	Burukinafaso		0	0	0	1.4984339
134	181	2	25-29	urban	1	no education	yes	muslim	richest	no	respondent	primary	no	yes	yes	no	no	no	1498434	never	never	never	never	never	never	never	never	never		never	never	never	never		sometimes afraid	product not used	Burukinafaso	No	0	0	0	1.4984339
134	201	2	35-39	urban	1	higher	yes	muslim	richest	yes	joint decision	higher	yes	yes	yes	no	no	no	1498434	never	never	never	never	never	never	never	never	never		never	never	never	never		sometimes afraid	product not used	Burukinafaso	No	0	0	0	1.4984339
135	14	2	30-34	urban	1	secondary	yes	catholic	richest	yes	joint decision	primary	yes	no	yes	yes	no	no	1168133	never	never	yes, but not in the last 12 months	never	never	never	never	never	never		never	never	never	never		never afraid	product not used	Burukinafaso	No	0	0	0	1.168133
135	44	2	35-39	urban	1	higher	yes	catholic	richest	no	joint decision	higher	yes	no	no	no	no	no	1168133	never	never	never	never	never	never	never	never	never		never	never	never	never		never afraid	product not used	Burukinafaso	No	0	0	0	1.168133
135	88	2	40-44	urban	1	secondary	yes	muslim	richest	yes	respondent	higher	no	no	no	no	no	no	2334925	often	never	yes, but not in the last 12 months	never	yes, but not in the last 12 months	never	never	never	never		never	never	never	never		most of the time afraid	15	Burukinafaso		0	0	1	2.3349249
135	103	4	25-29	urban	3	higher	yes	muslim	richest	no	respondent	higher	yes	no	no	no	no	no	1168133	never	never	never	never	never	never	never	never	never		never	never	never	never		never afraid	product not used	Burukinafaso	No	0	0	0	1.168133
135	118	2	40-44	urban	1	primary	yes	catholic	richest	yes	joint decision	secondary	yes	yes	yes	no	no	no																		product not used	Burukinafaso	No	0	0	0
135	147	2	20-24	urban	1	secondary	yes	catholic	richest	no	joint decision	higher	no	no	no	no	no	no	1168133	never	never	never	never	never	never	never	never	never		never	never	never	never		never afraid	product not used	Burukinafaso	No	0	0	0	1.168133
135	162	2	35-39	urban	1	no education	yes	muslim	richest	no	respondent	no education	yes	no	yes	yes	yes	no																		product not used	Burukinafaso	No	0	0	0
135	177	7	25-29	urban	3	no education	yes	muslim	richest	no	respondent	no education	yes	yes	yes	yes	no	no	3505450	never	never	never	never	never	never	never	never	never		never	never	never	never		sometimes afraid	product not used	Burukinafaso	No	0	0	0	3.50545
136	9	2	40-44	urban	1	secondary	yes	catholic	richer	no	joint decision	primary	yes	no	no	no	no	no	581041	never	never	never	never	never	never	never	never	never		never	never	never	never		never afraid	product not used	Burukinafaso	No	0	0	0	.58104098
136	64	2	25-29	urban	1	no education	yes	muslim	middle	no	joint decision	primary	yes	no	no	no	no	no	581041	never	never	never	never	never	never	never	never	never		never	never	never	never		never afraid	product not used	Burukinafaso	No	0	0	0	.58104098
136	86	2	25-29	urban	1	secondary	yes	catholic	richer	no	joint decision	secondary	no	no	no	no	no	no	581041	never	never	never	never	never	never	never	never	never		never	never	never	never		never afraid	product not used	Burukinafaso	No	0	0	0	.58104098
136	109	2	20-24	urban	1	no education	no	catholic	richer	yes	joint decision	secondary	yes	no	no	no	no	no	581041	never	never	never	never	never	never	never	never	never		never	never	never	never		never afraid	product not used	Burukinafaso	No	0	0	0	.58104098
136	120	7	15-19	urban	1	secondary	yes	muslim	richer	yes	joint decision	secondary	no	yes	yes	yes	no	no																		product not used	Burukinafaso	No	0	0	0
136	120	2	20-24	urban	1	primary	yes	muslim	richer	yes	husband/partner	secondary	no	yes	yes	yes	no	no	1161416	never	never	never	never	never	never	never	never	never		never	never	never	never		sometimes afraid	product not used	Burukinafaso	No	0	0	0	1.1614161
136	131	3	30-34	urban	1	no education	yes	muslim	richest	no	respondent	primary	no	yes	yes	no	no	no																		18	Burukinafaso		0	0	0
136	131	6	15-19	urban	2	secondary	yes	muslim	richest	yes	respondent	no education	no	yes	yes	no	no	no	1161416	never	never	never	never	never	never	never	never	never		never	never	never	never		sometimes afraid	product not used	Burukinafaso	No	0	0	0	1.1614161
136	142	2	30-34	urban	1	primary	yes	catholic	richer	no	joint decision	primary	yes	no	no	no	no	no	581041	never	never	never	never	never	never	never	never	never		never	never	never	never		never afraid	product not used	Burukinafaso	No	0	0	0	.58104098
137	17	2	25-29	urban	1	higher	yes	catholic	richest	yes	joint decision	higher	no	no	no	no	no	no	1206806	never	never	never	never	never	never	never	never	never		never	never	never	never		never afraid	product not used	Burukinafaso	No	0	0	0	1.2068059
137	30	2	20-24	urban	1	no education	yes	muslim	richest	yes	joint decision	don't know	no	no	yes	yes	no	no	1206806	never	never	never	never	never	never	never	never	never		never	never	never	never		sometimes afraid	15	Burukinafaso		0	0	0	1.2068059
137	57	6	20-24	urban	3	secondary	yes	catholic	richest	no	joint decision	higher	no	no	yes	no	yes	no																		product not used	Burukinafaso	No	0	0	0
137	83	2	25-29	urban	1	secondary	yes	muslim	richest	no	joint decision	don't know	no	no	no	no	no	no	1206806	never	never	never	never	never	never	never	never	never		never	never	never	never		never afraid	product not used	Burukinafaso	No	0	0	0	1.2068059
137	123	2	25-29	urban	1	higher	yes	catholic	richest	yes	joint decision	higher	yes	no	no	no	no	no																		product not used	Burukinafaso	No	0	0	0
137	136	3	20-24	urban	1	primary	yes	muslim	richest	yes	joint decision	primary	yes	yes	yes	yes	no	no	1206806	never	never	never	never	never	never	never	never	never		never	never	never	never		never afraid	product not used	Burukinafaso	No	0	0	0	1.2068059
138	4	2	20-24	urban	1	secondary	no	muslim	richest	yes	joint decision	primary	yes	yes	yes	yes	no	no																		product not used	Burukinafaso	No	0	0	0
138	24	2	20-24	urban	1	primary	no	muslim	richest	no	other	secondary	yes	no	no	no	no	no	1307341	never	never	never	never	never	never	never	never	never		never	never	never	never		sometimes afraid	product not used	Burukinafaso	No	0	0	0	1.307341
138	43	2	20-24	urban	1	no education	yes	muslim	richest	yes	husband/partner	don't know	yes	no	no	no	no	no	1307341	never	never	never	never	never	never	never	never	never		never	never	never	never		never afraid	product not used	Burukinafaso	No	0	0	0	1.307341
138	63	2	30-34	urban	1	primary	yes	catholic	richest	yes	joint decision	secondary	yes	no	no	no	no	no																		product not used	Burukinafaso	No	0	0	0
138	101	3	15-19	urban	1	secondary	no	muslim	richest	yes	husband/partner	don't know	no	no	no	no	no	no																		product not used	Burukinafaso	No	0	0	0
139	18	1	30-34	rural	7	primary	yes	catholic	richer	no	respondent	no education	yes	no	no	no	yes	no																		product not used	Burukinafaso	No	0	0	0
139	68	2	20-24	rural	1	primary	no	muslim	poorer	no	husband/partner	no education	yes	yes	yes	no	yes	no	689284	never	never	never	never	never	never	never	never	never		never	never	never	never		sometimes afraid	product not used	Burukinafaso	No	0	0	0	.68928403
139	88	2	30-34	rural	1	primary	yes	muslim	middle	no	joint decision	primary	yes	yes	yes	no	yes	no	689284	never	yes, but not in the last 12 months	sometimes	yes, but not in the last 12 months	sometimes	yes, but not in the last 12 months	yes, but not in the last 12 months	never	never		never	never	yes, but not in the last 12 months	never		sometimes afraid	product not used	Burukinafaso	No	0	0	0	.68928403
139	98	2	35-39	rural	1	no education	yes	catholic	poorer	no	respondent	primary	yes	yes	yes	no	no	no	689284	never	never	sometimes	yes, but not in the last 12 months	yes, but not in the last 12 months	yes, but not in the last 12 months	never	never	never		never	never	never	never		sometimes afraid	6	Burukinafaso		0	0	0	.68928403
139	118	2	30-34	rural	1	no education	yes	protestant	middle	no	husband/partner	no education	yes	no	no	no	no	no	689284	never	never	never	never	never	never	never	never	never		never	never	never	never		sometimes afraid	product not used	Burukinafaso	No	0	0	0	.68928403
139	128	2	25-29	rural	1	no education	yes	catholic	poorer	no	husband/partner	no education	yes	no	no	no	no	no	689284	never	never	never	never	never	never	never	never	never		never	never	never	never		sometimes afraid	20	Burukinafaso		0	0	0	.68928403
140	39	3	20-24	rural	1	no education	yes	muslim	richest	yes	husband/partner	no education	no	yes	yes	yes	yes	no	963425	never	never	never	never	never	never	never	never	never		never	never	never	never		most of the time afraid	product not used	Burukinafaso	No	0	0	0	.96342498
140	46	2	40-44	rural	1	primary	no	catholic	middle	no	joint decision	no education	yes	no	no	no	no	no																		product not used	Burukinafaso	No	0	0	0
140	69	2	40-44	rural	1	no education	yes	catholic	richer	no	husband/partner	no education	yes	no	no	yes	no	no	963425	never	never	never	never	never	never	never	never	never		never	never	never	never		sometimes afraid	product not used	Burukinafaso	No	0	0	0	.96342498
140	76	3	25-29	rural	1	no education	yes	catholic	poorer	no	respondent	secondary	no	no	yes	yes	no	no	1949518	never	never	never	yes, but not in the last 12 months	never	never	never	never	never		never	never	never	never		sometimes afraid	product not used	Burukinafaso	No	0	0	0	1.949518
140	83	2	30-34	rural	1	no education	no	catholic	middle	no	respondent	don't know	yes	yes	no	no	no	no	1949518	never	never	never	yes, but not in the last 12 months	never	never	never	never	never		never	never	never	never		never afraid	product not used	Burukinafaso	No	0	0	0	1.949518
140	91	2	45-49	rural	1	no education	yes	catholic	middle	yes	joint decision	primary	yes	yes	yes	yes	no	yes	963425	never	never	never	never	never	never	never	never	never		never	never	never	never		never afraid	product not used	Burukinafaso	No	0	0	0	.96342498
141	10	2	20-24	rural	1	secondary	yes	catholic	richest	no	husband/partner	don't know	yes	yes	don't know	no	no	no	940606	never	never	never	never	never	never	never	never	never		never	never	never	never		never afraid	product not used	Burukinafaso	No	0	0	0	.940606
141	75	2	35-39	rural	1	secondary	yes	muslim	richer	yes	joint decision	no education	yes	no	no	no	no	no	1903343	never	never	never	never	never	never	never	never	never		never	often	never	never		never afraid	product not used	Burukinafaso	No	1	0	0	1.903343
141	118	2	40-44	rural	1	primary	yes	catholic	richest	yes	husband/partner	primary	yes	no	no	no	no	no																		product not used	Burukinafaso	No	0	0	0
141	139	2	25-29	rural	1	secondary	no	muslim	richer	yes	respondent	no education	yes	yes	no	no	no	no	940606	never	never	never	never	never	never	never	never	never		never	never	never	never		sometimes afraid	product not used	Burukinafaso	No	0	0	0	.940606
141	161	2	30-34	rural	1	no education	yes	protestant	richer	no	joint decision	no education	yes	no	no	yes	no	no																		product not used	Burukinafaso	No	0	0	0
141	204	2	15-19	rural	1	primary	yes	muslim	richest	yes	other	don't know	no	no	no	no	no	no	940606	never	never	never	never	never	never	never	never	never		never	never	never	never		never afraid	product not used	Burukinafaso	No	0	0	0	.940606
141	268	2	30-34	rural	1	secondary	yes	muslim	richest	yes	joint decision	secondary	no	yes	no	yes	no	no	940606	yes, but not in the last 12 months	never	sometimes	sometimes	never	never	never	never	never		never	never	never	never		sometimes afraid	product not used	Burukinafaso	No	0	0	0	.940606
142	14	2	45-49	rural	1	primary	yes	catholic	richer	no	other	no education	yes	no	no	no	no	no																		product not used	Burukinafaso	No	0	0	0
142	30	2	35-39	rural	1	primary	yes	catholic	richest	yes	husband/partner	primary	yes	no	no	no	no	no	1186451	sometimes	never	never	never	never	never	never	never	never		never	never	never	never		never afraid	product not used	Burukinafaso	No	0	0	0	1.186451
142	45	2	35-39	rural	1	secondary	no	muslim	richest	yes	joint decision	primary	yes	no	no	no	no	no	1186451	never	never	never	never	never	never	never	never	never		never	never	never	never		never afraid	product not used	Burukinafaso	No	0	0	0	1.186451
142	61	2	20-24	rural	1	no education	no	catholic	richest	yes	joint decision	secondary	no	don't know	no	no	no	no	1186451	never	never	never	never	never	never	never	never	never		never	never	never	never		sometimes afraid	product not used	Burukinafaso	No	0	0	0	1.186451
142	76	2	30-34	rural	1	secondary	yes	muslim	richest	yes	joint decision	higher	yes	no	no	no	no	no	2400819	never	never	never	never	never	never	never	never	never		never	never	never	never		never afraid	product not used	Burukinafaso	No	0	0	0	2.4008191
142	138	2	30-34	rural	1	secondary	no	catholic	richer	yes	respondent	no education	yes	no	yes	yes	no	no	2400819	sometimes	never	never	never	yes, but not in the last 12 months	never	never	never	never		never	never	never	never		never afraid	product not used	Burukinafaso	No	0	0	0	2.4008191
142	154	2	20-24	rural	1	secondary	yes	muslim	richest	no	respondent	primary	no	no	no	no	no	no	1186451	never	never	never	sometimes	never	never	never	never	never		never	never	never	never		never afraid	product not used	Burukinafaso	No	0	0	0	1.186451
142	170	2	25-29	rural	1	secondary	no	catholic	richest	no	husband/partner	secondary	no	no	no	no	no	no	1186451	never	never	never	never	never	never	never	never	never		never	never	never	never		sometimes afraid	product not used	Burukinafaso	No	0	0	0	1.186451
142	201	2	25-29	rural	1	higher	yes	protestant	richest	no	other	higher	yes	no	no	no	no	no	1186451	sometimes	never	never	never	never	never	never	never	never		never	never	never	never		sometimes afraid	product not used	Burukinafaso	No	0	0	0	1.186451
143	37	2	30-34	rural	1	secondary	no	protestant	richest	no	respondent	don't know	yes	no	no	no	no	no	663993	never	never	never	never	never	never	never	never	never		never	never	never	never		sometimes afraid	product not used	Burukinafaso	No	0	0	0	.663993
143	49	2	20-24	rural	1	no education	no	muslim	richer	no	joint decision	primary	no	yes	yes	yes	yes	no	663993	never	never	often	never	never	never	never	never	never		never	never	never	never		never afraid	product not used	Burukinafaso	No	0	0	1	.663993
143	62	2	20-24	rural	1	no education	yes	muslim	richest	no	husband/partner	no education	no	no	no	no	no	no	663993	never	never	never	never	never	never	never	never	never		never	never	never	never		sometimes afraid	product not used	Burukinafaso	No	0	0	0	.663993
143	112	2	25-29	rural	1	no education	no	muslim	middle	no	husband/partner	no education	yes	no	no	no	no	no	663993	never	never	never	never	never	never	never	never	never		never	never	never	never		never afraid	product not used	Burukinafaso	No	0	0	0	.663993
143	125	2	25-29	rural	1	higher	no	catholic	richest	yes	joint decision	higher	yes	no	no	no	no	no	663993	never	never	never	never	never	never	never	never	never		never	never	never	never		never afraid	product not used	Burukinafaso	No	0	0	0	.663993
144	9	2	20-24	rural	1	no education	yes	muslim	richer	no	joint decision	don't know	yes	no	no	no	no	no	960358	never	never	never	never	never	never	never	never	never		never	never	never	never		sometimes afraid	product not used	Burukinafaso	No	0	0	0	.96035802
144	16	2	35-39	rural	1	no education	yes	muslim	richer	no	husband/partner	primary	no	no	no	no	yes	no	960358	never	never	never	never	never	never	never	never	never		never	never	never	never		sometimes afraid	4	Burukinafaso		0	0	0	.96035802
144	23	10	45-49	rural	1	no education	yes	catholic	poorer	no	other	no education	yes	yes	yes	yes	no	no	1943314	never	never	never	never	never	never	never	never	never		never	never	never	never		sometimes afraid	product not used	Burukinafaso	No	0	0	0	1.943314
144	23	11	30-34	rural	1	no education	yes	muslim	poorer	no	joint decision	no education	no	yes	yes	yes	yes	no																		product not used	Burukinafaso	No	0	0	0
144	50	2	20-24	rural	1	primary	yes	muslim	poorer	no	husband/partner	no education	yes	no	no	no	no	no	960358	never	never	never	never	never	never	never	never	never		never	never	never	never		never afraid	product not used	Burukinafaso	No	0	0	0	.96035802
144	57	2	30-34	rural	1	primary	yes	muslim	poorer	no	husband/partner	no education	yes	yes	no	yes	yes	no	960358	never	never	sometimes	sometimes	yes, but not in the last 12 months	never	never	never	never		sometimes	never	never	never		sometimes afraid	3	Burukinafaso		0	0	0	.96035802
144	70	2	25-29	rural	1	no education	yes	muslim	poorer	no	husband/partner	no education	yes	yes	no	yes	yes	no	960358	never	never	never	never	never	never	never	never	never		never	never	never	never		never afraid	product not used	Burukinafaso	No	0	0	0	.96035802
144	84	2	40-44	rural	1	no education	yes	muslim	poorer	no	husband/partner	no education	yes	no	no	yes	yes	no	3841434	never	yes, but not in the last 12 months	never	never	yes, but not in the last 12 months	never	never	never	never		yes, but not in the last 12 months	never	never	never		never afraid	product not used	Burukinafaso	No	0	0	0	3.841434
144	84	7	35-39	rural	1	no education	yes	muslim	poorer	no	husband/partner	no education	yes	yes	no	yes	yes	no																		product not used	Burukinafaso	No	0	0	0
145	2	2	25-29	rural	1	no education	no	protestant	richer	no	joint decision	no education	yes	no	no	no	no	no	842852	never	never	never	never	never	never	never	never	never		never	never	never	never		most of the time afraid	product not used	Burukinafaso	No	0	0	0	.842852
145	15	2	20-24	rural	1	primary	yes	catholic	middle	yes	husband/partner	primary	yes	no	no	no	no	no	842852	never	never	never	never	never	never	never	never	never		never	never	never	never		most of the time afraid	5	Burukinafaso		0	0	0	.842852
145	34	3	25-29	rural	1	no education	yes	catholic	middle	no	husband/partner	no education	yes	yes	no	no	no	no	842852	never	never	never	never	never	never	never	never	never		never	never	never	never		sometimes afraid	product not used	Burukinafaso	No	0	0	0	.842852
145	40	2	45-49	rural	1	no education	yes	catholic	poorest	no	joint decision	don't know	yes	no	no	no	no	no	842852	never	never	sometimes	never	never	never	never	never	never		never	never	never	never		never afraid	product not used	Burukinafaso	No	0	0	0	.842852
145	47	2	25-29	rural	1	no education	yes	muslim	middle	no	husband/partner	primary	yes	no	no	no	no	no	842852	never	never	often	sometimes	sometimes	sometimes	never	never	never		never	never	never	never		most of the time afraid	product not used	Burukinafaso	No	0	0	1	.842852
145	53	2	20-24	rural	1	no education	yes	muslim	middle	no	joint decision	no education	no	no	no	no	no	no	842852	never	never	never	never	never	never	never	never	never		never	never	never	never		most of the time afraid	product not used	Burukinafaso	No	0	0	0	.842852
145	65	2	30-34	rural	1	no education	no	protestant	middle	no	joint decision	no education	yes	yes	yes	no	no	no	842852	never	never	sometimes	never	never	never	never	never	never		never	never	never	never		sometimes afraid	product not used	Burukinafaso	No	0	0	0	.842852
145	78	2	35-39	rural	1	secondary	yes	protestant	richest	yes	husband/partner	secondary	yes	no	no	no	yes	no	842852	never	never	never	never	never	never	never	never	never		never	never	never	never		never afraid	10	Burukinafaso		0	0	0	.842852
146	12	2	45-49	rural	1	primary	yes	catholic	richer	no	respondent	no education	no	no	no	no	no	no	1162755	never	never	never	never	never	never	never	never	never		never	never	never	never		never afraid	product not used	Burukinafaso	No	0	0	0	1.162755
146	30	2	30-34	rural	1	no education	yes	muslim	richer	yes	respondent	secondary	yes	no	yes	no	no	no	1162755	never	never	never	never	never	never	never	never	never		never	never	never	never		never afraid	product not used	Burukinafaso	No	0	0	0	1.162755
146	47	2	25-29	rural	1	no education	yes	muslim	richer	no	respondent	primary	no	no	no	no	no	no	1162755	never	never	never	never	yes, but not in the last 12 months	never	never	never	never		never	never	never	never		never afraid	product not used	Burukinafaso	No	0	0	0	1.162755
146	65	2	25-29	rural	1	secondary	yes	muslim	richer	no	respondent	no education	yes	no	no	no	no	no	1162755	never	never	never	sometimes	never	never	never	never	never		never	never	never	never		never afraid	8	Burukinafaso		0	0	0	1.162755
146	82	2	35-39	rural	1	secondary	yes	muslim	richest	yes	joint decision	secondary	yes	no	no	no	no	no	2352870	never	never	never	never	never	never	never	never	never		never	never	never	never		never afraid	product not used	Burukinafaso	No	0	0	0	2.35287
146	100	2	20-24	rural	1	primary	yes	catholic	richest	no	respondent	no education	yes	no	no	no	no	no	2352870	never	never	never	never	never	never	never	never	never		never	never	never	never		never afraid	product not used	Burukinafaso	No	0	0	0	2.35287
146	117	2	30-34	rural	1	secondary	yes	catholic	richer	no	respondent	secondary	no	yes	no	no	yes	no	1162755	never	never	never	never	never	never	never	never	never		never	never	never	never		never afraid	product not used	Burukinafaso	No	0	0	0	1.162755
146	152	2	25-29	rural	1	secondary	yes	catholic	richest	yes	respondent	secondary	yes	no	no	no	no	no	1162755	never	never	never	never	never	never	never	never	never		never	never	never	never		never afraid	product not used	Burukinafaso	No	0	0	0	1.162755
146	188	2	25-29	rural	1	secondary	yes	muslim	richer	yes	husband/partner	no education	yes	no	no	no	no	no	1162755	sometimes	never	never	never	never	never	never	never	never		never	never	never	never		never afraid	product not used	Burukinafaso	No	0	0	0	1.162755
146	223	2	20-24	rural	1	no education	yes	muslim	richest	no	respondent	primary	no	no	no	no	no	no	1162755	never	never	never	never	never	never	never	never	never		never	never	never	never		never afraid	product not used	Burukinafaso	No	0	0	0	1.162755
147	11	2	20-24	rural	1	secondary	yes	muslim	richest	yes	joint decision	higher	yes	no	no	no	no	no	873616	never	never	never	never	never	never	never	never	never		never	never	never	never		never afraid	product not used	Burukinafaso	No	0	0	0	.87361598
147	27	2	25-29	rural	1	no education	no	muslim	richer	yes	respondent	no education	no	no	no	no	no	no	873616	often	never	sometimes	never	never	never	never	never	never		sometimes	never	never	never		sometimes afraid	product not used	Burukinafaso	No	0	0	1	.87361598
147	43	2	20-24	rural	1	secondary	yes	muslim	richest	yes	respondent	secondary	yes	no	no	no	no	no	873616	never	never	never	never	never	never	never	never	never		never	never	never	never		sometimes afraid	product not used	Burukinafaso	No	0	0	0	.87361598
147	59	2	25-29	rural	1	secondary	yes	catholic	richest	no	joint decision	no education	no	no	no	no	no	no	873616	never	never	yes, but not in the last 12 months	never	yes, but not in the last 12 months	never	never	never	never		never	never	never	never		sometimes afraid	product not used	Burukinafaso	No	0	0	0	.87361598
147	92	2	35-39	rural	1	no education	no	muslim	richest	yes	respondent	no education	yes	no	no	no	no	no																		product not used	Burukinafaso	No	0	0	0
147	92	7	15-19	rural	1	secondary	no	muslim	richest	yes	respondent	no education	yes	no	no	no	no	no	1767788	never	never	often	never	never	never	never	never	never		never	never	never	never		sometimes afraid	product not used	Burukinafaso	No	0	0	1	1.7677881
147	108	2	15-19	rural	1	secondary	yes	muslim	richest	no	joint decision	don't know	no	no	no	no	no	no	873616	never	never	never	never	never	never	never	never	never		never	never	never	never		most of the time afraid	product not used	Burukinafaso	No	0	0	0	.87361598
147	140	2	20-24	rural	1	secondary	yes	catholic	richest	no	other	secondary	no	no	no	no	no	no	873616	never	never	never	never	never	never	never	never	never		never	never	never	never		most of the time afraid	product not used	Burukinafaso	No	0	0	0	.87361598
147	173	2	35-39	rural	1	no education	yes	muslim	richest	no	respondent	no education	yes	yes	yes	yes	yes	no	1767788	often	never	sometimes	never	sometimes	never	never	never	never		never	never	never	never		sometimes afraid	product not used	Burukinafaso	No	0	0	1	1.7677881
147	173	3	20-24	rural	1	no education	yes	muslim	richest	no	joint decision	no education	no	no	no	no	no	no																		product not used	Burukinafaso	No	0	0	0
147	189	3	20-24	rural	1	secondary	yes	muslim	richer	no	husband/partner	no education	no	yes	yes	yes	yes	no																		product not used	Burukinafaso	No	0	0	0
147	189	4	15-19	rural	2	no education	yes	muslim	richer	no	husband/partner	no education	no	yes	yes	yes	yes	no	1767788	sometimes	often	sometimes	sometimes	often	sometimes	never	never	never		never	never	often	never		most of the time afraid	product not used	Burukinafaso	No	1	1	1	1.7677881
148	1	2	40-44	rural	1	no education	yes	catholic	richest	no	respondent	no education	yes	yes	yes	yes	yes	no	1980980	never	never	sometimes	never	yes, but not in the last 12 months	never	yes, but not in the last 12 months	never	never		yes, but not in the last 12 months	never	never	yes, but not in the last 12 months		sometimes afraid	product not used	Burukinafaso	No	0	0	0	1.98098
148	20	2	30-34	rural	1	no education	yes	muslim	middle	no	respondent	no education	yes	no	yes	no	no	no																		product not used	Burukinafaso	No	0	0	0
148	20	8	25-29	rural	7	secondary	yes	catholic	middle	no	respondent	no education	no	yes	yes	yes	yes	no	1980980	often	never	yes, but not in the last 12 months	never	never	never	never	never	never		never	never	never	never		never afraid	product not used	Burukinafaso	No	0	0	1	1.98098
148	74	2	25-29	rural	1	no education	yes	muslim	richer	no	other	primary	no	yes	yes	yes	yes	no	978972	never	never	never	never	never	never	never	never	never		never	never	never	never		sometimes afraid	product not used	Burukinafaso	No	0	0	0	.97897202
148	111	2	30-34	rural	1	no education	yes	muslim	richer	yes	husband/partner	no education	no	yes	yes	yes	yes	no																		product not used	Burukinafaso	No	0	0	0
148	129	9	35-39	rural	1	secondary	yes	muslim	richest	no	joint decision	no education	yes	yes	yes	yes	yes	no																		product not used	Burukinafaso	No	0	0	0
148	129	2	35-39	rural	1	secondary	yes	muslim	richest	no	respondent	no education	yes	yes	no	yes	no	no																		product not used	Burukinafaso	No	0	0	0
148	147	2	20-24	rural	1	no education	yes	muslim	richer	no	other	primary	yes	yes	yes	yes	yes	no	978972	never	never	sometimes	never	never	never	never	never	never		never	never	never	never		sometimes afraid	product not used	Burukinafaso	No	0	0	0	.97897202
148	184	2	20-24	rural	1	secondary	yes	muslim	richest	no	joint decision	primary	no	yes	yes	yes	yes	no	978972	never	never	never	never	never	never	never	never	never		never	never	never	never		most of the time afraid	10	Burukinafaso		0	0	0	.97897202
148	202	2	30-34	rural	1	no education	no	muslim	richer	no	joint decision	secondary	yes	no	no	no	no	no	978972	never	never	yes, but not in the last 12 months	never	yes, but not in the last 12 months	never	yes, but not in the last 12 months	never	never		never	never	never	never		sometimes afraid	product not used	Burukinafaso	No	0	0	0	.97897202
148	220	2	30-34	rural	1	secondary	yes	muslim	richer	no	husband/partner	secondary	no	yes	yes	yes	yes	no	978972	never	never	often	never	never	never	never	never	never		never	never	never	never		never afraid	product not used	Burukinafaso	No	0	0	1	.97897202
149	6	2	35-39	rural	1	no education	yes	muslim	richest	no	respondent	secondary	no	yes	yes	yes	yes	no	649858	never	never	never	never	never	never	never	never	never		never	never	never	never		sometimes afraid	product not used	Burukinafaso	No	0	0	0	.649858
149	19	3	40-44	rural	1	no education	yes	muslim	richer	no	husband/partner	no education	no	no	no	no	no	no																		product not used	Burukinafaso	No	0	0	0
149	19	2	45-49	rural	1	no education	yes	muslim	richer	no	other	no education	no	yes	yes	yes	yes	no																		product not used	Burukinafaso	No	0	0	0
149	19	12	20-24	rural	10	no education	yes	muslim	richer	no	husband/partner	primary	no	yes	yes	yes	yes	no																		product not used	Burukinafaso	No	0	0	0
149	31	2	35-39	rural	1	no education	yes	muslim	richest	no	joint decision	no education	no	yes	yes	yes	yes	no	649858	yes, but not in the last 12 months	never	sometimes	never	never	never	never	never	never		never	never	never	never		most of the time afraid	product not used	Burukinafaso	No	0	0	0	.649858
149	44	2	40-44	rural	1	secondary	yes	catholic	richest	no	joint decision	primary	no	no	no	no	no	no																		product not used	Burukinafaso	No	0	0	0
149	56	2	20-24	rural	1	secondary	yes	muslim	richest	yes	respondent	higher	no	no	no	no	no	no																		product not used	Burukinafaso	No	0	0	0
149	81	2	30-34	rural	1	no education	yes	muslim	richest	no	respondent	no education	no	yes	yes	yes	yes	no	1315007	never	never	often	never	never	never	never	never	never		never	never	never	never		never afraid	product not used	Burukinafaso	No	0	0	1	1.315007
149	81	7	15-19	rural	1	primary	yes	muslim	richest	no	husband/partner	no education	no	yes	yes	yes	yes	yes																		product not used	Burukinafaso	No	0	0	0
149	93	2	30-34	rural	1	no education	yes	catholic	richest	no	respondent	primary	no	no	no	no	no	no																		product not used	Burukinafaso	No	0	0	0
149	105	2	20-24	rural	1	no education	yes	muslim	richer	no	joint decision	no education	no	no	no	no	no	no	1315007	never	never	never	never	never	never	never	never	never		never	never	never	never		sometimes afraid	product not used	Burukinafaso	No	0	0	0	1.315007
149	130	2	45-49	rural	1	no education	yes	catholic	middle	no	respondent	no education	yes	yes	yes	yes	yes	no	2024558	never	never	never	never	never	never	never	never	never		never	never	never	never		sometimes afraid	product not used	Burukinafaso	No	0	0	0	2.0245581
149	130	5	20-24	rural	4	no education	yes	catholic	middle	no	respondent	primary	yes	no	no	no	no	no																		product not used	Burukinafaso	No	0	0	0
149	155	2	30-34	rural	1	secondary	yes	muslim	richest	yes	respondent	higher	yes	no	no	no	no	no																		product not used	Burukinafaso	No	0	0	0
150	14	2	25-29	rural	1	secondary	yes	catholic	richest	yes	respondent	secondary	yes	no	no	no	no	no	714106	never	never	sometimes	never	never	never	never	never	never		never	never	never	never		sometimes afraid	product not used	Burukinafaso	No	0	0	0	.71410602
150	30	2	25-29	rural	1	no education	no	muslim	richest	yes	respondent	no education	yes	no	no	no	no	no																		product not used	Burukinafaso	No	0	0	0
150	78	2	30-34	rural	1	no education	yes	muslim	middle	no	respondent	no education	yes	no	no	yes	yes	no	714106	sometimes	often	sometimes	never	often	never	never	never	never		often	never	never	never		sometimes afraid	product not used	Burukinafaso	No	1	0	1	.71410602
150	109	2	35-39	rural	1	secondary	no	catholic	richer	no	joint decision	don't know	no	no	no	no	no	no	1445014	never	never	often	never	never	never	never	never	never		never	never	never	never		sometimes afraid	product not used	Burukinafaso	No	0	0	1	1.445014
150	125	2	40-44	rural	1	no education	no	muslim	richer	no	respondent	no education	yes	no	no	yes	yes	no	2224714	never	never	never	never	never	never	never	never	never		never	never	never	never		sometimes afraid	not every day	Burukinafaso		0	0	0	2.224714
150	141	2	30-34	rural	1	no education	yes	muslim	richest	no	joint decision	no education	no	no	no	no	no	no	714106	never	never	never	never	never	never	never	never	never		never	never	never	never		sometimes afraid	product not used	Burukinafaso	No	0	0	0	.71410602
150	189	2	25-29	rural	1	no education	yes	muslim	richer	no	respondent	no education	no	no	yes	yes	yes	no	714106	never	never	sometimes	never	sometimes	never	never	never	never		never	never	never	never		sometimes afraid	product not used	Burukinafaso	No	0	0	0	.71410602
150	204	2	25-29	rural	1	primary	no	catholic	richer	no	joint decision	no education	no	yes	yes	yes	yes	no	714106	yes, but not in the last 12 months	never	yes, but not in the last 12 months	never	yes, but not in the last 12 months	never	yes, but not in the last 12 months	never	never		never	never	never	never		sometimes afraid	product not used	Burukinafaso	No	0	0	0	.71410602
151	8	2	40-44	rural	1	primary	yes	catholic	middle	no	other	no education	no	yes	yes	yes	yes	no	727638	never	never	yes, but not in the last 12 months	never	never	never	never	never	never		never	never	never	never		never afraid	product not used	Burukinafaso	No	0	0	0	.72763801
151	18	2	35-39	rural	1	primary	no	muslim	richer	no	respondent	secondary	yes	no	no	no	no	no	727638	sometimes	sometimes	sometimes	never	never	never	sometimes	never	never		never	never	never	never		sometimes afraid	product not used	Burukinafaso	No	0	0	0	.72763801
151	28	2	45-49	rural	1	no education	yes	muslim	richer	no	respondent	no education	yes	yes	yes	yes	yes	no	1472397	never	never	never	never	never	never	never	never	never		never	never	never	never		never afraid	product not used	Burukinafaso	No	0	0	0	1.472397
151	38	2	35-39	rural	1	no education	no	muslim	middle	no	joint decision	no education	no	yes	yes	yes	yes	no																		product not used	Burukinafaso	No	0	0	0
151	48	2	40-44	rural	1	no education	yes	muslim	poorer	no	respondent	no education	yes	no	no	no	no	no																		product not used	Burukinafaso	No	0	0	0
151	107	3	40-44	rural	1	primary	yes	muslim	richer	no	husband/partner	no education	yes	yes	yes	yes	yes	no																		product not used	Burukinafaso	No	0	0	0
151	107	2	45-49	rural	1	primary	yes	muslim	richer	no	husband/partner	no education	yes	yes	yes	yes	yes	no																		product not used	Burukinafaso	No	0	0	0
151	117	2	35-39	rural	1	no education	yes	muslim	richer	yes	respondent	primary	yes	no	yes	yes	yes	no	727638	never	never	sometimes	never	never	never	never	never	never		never	never	never	never		sometimes afraid	product not used	Burukinafaso	No	0	0	0	.72763801
151	126	2	30-34	rural	1	no education	yes	muslim	richer	no	joint decision	no education	yes	no	no	no	no	no	727638	never	never	yes, but not in the last 12 months	never	never	never	never	never	never		never	never	never	never		most of the time afraid	product not used	Burukinafaso	No	0	0	0	.72763801
152	27	2	35-39	rural	1	secondary	yes	muslim	richer	no	other	don't know	yes	yes	yes	yes	yes	no	1037035	never	never	yes, but not in the last 12 months	never	never	never	never	never	never		never	never	never	never		most of the time afraid	not every day	Burukinafaso		0	0	0	1.037035
152	69	2	20-24	rural	1	no education	no	catholic	richer	yes	respondent	primary	yes	no	no	no	no	no	1037035	never	never	never	never	never	never	never	never	never		never	never	never	never		sometimes afraid	product not used	Burukinafaso	No	0	0	0	1.037035
152	90	2	20-24	rural	1	secondary	yes	muslim	richest	no	other	no education	no	yes	yes	yes	yes	no	3230763	never	never	never	never	never	never	never	never	never		never	never	never	never		most of the time afraid	product not used	Burukinafaso	No	0	0	0	3.230763
152	111	2	30-34	rural	1	primary	yes	muslim	middle	no	respondent	no education	yes	no	don't know	yes	no	no	1037035	never	never	often	never	never	never	never	never	never		never	never	never	never		sometimes afraid	product not used	Burukinafaso	No	0	0	1	1.037035
152	131	2	25-29	rural	1	no education	yes	muslim	richer	no	other	no education	no	yes	yes	yes	yes	no	1037035	never	never	never	never	never	never	never	never	never		never	never	never	never		most of the time afraid	product not used	Burukinafaso	No	0	0	0	1.037035
152	173	2	25-29	rural	1	secondary	yes	catholic	richest	yes	respondent	secondary	yes	no	no	no	no	no	1037035	never	never	sometimes	never	never	never	never	never	never		never	never	never	never		sometimes afraid	product not used	Burukinafaso	No	0	0	0	1.037035
152	194	2	35-39	rural	1	no education	yes	muslim	richest	yes	respondent	secondary	yes	no	no	no	no	no	3230763	never	never	sometimes	never	never	never	never	never	never		never	never	never	never		sometimes afraid	product not used	Burukinafaso	No	0	0	0	3.230763
152	215	2	30-34	rural	1	no education	no	muslim	richer	yes	joint decision	secondary	yes	yes	yes	yes	yes	no																		product not used	Burukinafaso	No	0	0	0
152	236	2	25-29	rural	1	primary	no	muslim	richer	no	respondent	no education	no	don't know	yes	yes	no	no	1037035	often	never	often	often	often	never	never	never	never		often	never	never	never		most of the time afraid	product not used	Burukinafaso	No	1	0	1	1.037035
152	257	2	25-29	rural	1	no education	no	muslim	richer	no	joint decision	primary	no	no	no	no	no	no	1037035	never	never	never	never	never	never	never	never	never		never	never	never	never		most of the time afraid	4	Burukinafaso		0	0	0	1.037035
153	15	2	30-34	rural	1	primary	yes	catholic	richest	no	husband/partner	secondary	yes	no	no	no	no	no	638594	never	never	never	never	never	never	never	never	never		never	never	never	never		sometimes afraid	product not used	Burukinafaso	No	0	0	0	.63859397
153	37	2	35-39	rural	1	no education	yes	muslim	richer	no	husband/partner	no education	yes	no	no	no	no	no	2554374	never	never	never	never	never	never	never	never	never		never	never	never	never		sometimes afraid	product not used	Burukinafaso	No	0	0	0	2.554374
153	104	2	25-29	rural	1	no education	no	muslim	richest	yes	joint decision	secondary	no	yes	yes	yes	yes	no																		product not used	Burukinafaso	No	0	0	0
153	104	6	20-24	rural	1	secondary	no	muslim	richest	yes	joint decision	primary	yes	no	yes	yes	no	no	1292213	never	never	never	never	never	never	never	never	never		never	never	never	never		sometimes afraid	product not used	Burukinafaso	No	0	0	0	1.292213
154	173	2	25-29	rural	1	secondary	yes	catholic	richest	yes	respondent	higher	yes	no	no	no	no	no	988048	never	never	never	never	never	never	never	never	never		never	never	never	never		never afraid	product not used	Burukinafaso	No	0	0	0	.98804802
154	277	2	35-39	rural	1	no education	yes	muslim	richest	yes	joint decision	secondary	yes	no	no	no	no	no	988048	never	never	never	never	never	never	never	never	never		never	never	never	never		never afraid	product not used	Burukinafaso	No	0	0	0	.98804802
154	328	2	40-44	rural	1	no education	yes	muslim	richest	no	husband/partner	don't know	yes	no	no	yes	yes	no																		product not used	Burukinafaso	No	0	0	0
155	13	2	45-49	rural	1	no education	yes	muslim	richer	no	respondent	no education	yes	no	no	no	no	no	769661	never	never	never	never	never	never	never	never	never		never	never	never	never		most of the time afraid	product not used	Burukinafaso	No	0	0	0	.76966101
155	44	2	45-49	rural	1	primary	yes	muslim	poorer	no	husband/partner	no education	yes	yes	yes	no	no	no	769661	never	never	sometimes	never	never	never	never	never	never		never	never	never	never		sometimes afraid	product not used	Burukinafaso	No	0	0	0	.76966101
155	60	5	25-29	rural	2	secondary	no	muslim	middle	no	respondent	no education	yes	yes	yes	yes	yes	no	2397790	never	never	never	never	never	never	never	never	never		never	never	never	never		sometimes afraid	product not used	Burukinafaso	No	0	0	0	2.39779
155	60	6	20-24	rural	2	secondary	no	muslim	middle	no	husband/partner	no education	yes	yes	no	no	no	no																		product not used	Burukinafaso	No	0	0	0
155	60	7	20-24	rural	4	no education	no	muslim	middle	no	respondent	no education	yes	yes	yes	yes	yes	yes																		product not used	Burukinafaso	No	0	0	0
155	91	2	25-29	rural	1	primary	yes	muslim	middle	no	husband/partner	primary	yes	yes	no	yes	no	no	769661	never	never	never	never	never	never	never	never	never		never	never	never	never		sometimes afraid	7	Burukinafaso		0	0	0	.76966101
155	99	2	30-34	rural	1	no education	yes	muslim	richer	no	respondent	primary	yes	yes	yes	yes	yes	no																		product not used	Burukinafaso	No	0	0	0
156	6	6	15-19	rural	1	primary	yes	muslim	middle	no	husband/partner	no education	yes	no	no	no	no	no	1398464	often	never	often	never	never	never	never	never	never		often	never	never	never		most of the time afraid	4	Burukinafaso		1	0	1	1.398464
156	13	3	15-19	rural	1	secondary	no	muslim	poorer	no	joint decision	no education	no	yes	no	no	no	no	691101	never	never	never	never	never	never	never	never	never		never	never	never	never		sometimes afraid	product not used	Burukinafaso	No	0	0	0	.69110101
156	20	2	40-44	rural	1	no education	yes	muslim	richer	yes	husband/partner	no education	yes	no	no	no	yes	no																		product not used	Burukinafaso	No	0	0	0
156	23	2	45-49	rural	1	no education	yes	muslim	richer	yes	husband/partner	no education	yes	yes	no	no	no	no																		product not used	Burukinafaso	No	0	0	0
156	23	3	20-24	rural	1	primary	yes	muslim	richer	no	husband/partner	no education	yes	yes	yes	yes	no	no	1398464	never	never	never	never	never	never	never	never	never		never	never	never	never		sometimes afraid	product not used	Burukinafaso	No	0	0	0	1.398464
156	36	2	35-39	rural	1	no education	no	muslim	poorer	no	joint decision	no education	yes	yes	yes	no	no	no																		product not used	Burukinafaso	No	0	0	0
156	39	3	40-44	rural	1	no education	no	catholic	poorer	no	husband/partner	no education	yes	yes	no	yes	no	no	691101	never	never	never	never	never	never	never	never	never		never	never	never	never		never afraid	product not used	Burukinafaso	No	0	0	0	.69110101
156	43	2	25-29	rural	1	no education	yes	muslim	richer	yes	joint decision	no education	yes	no	no	no	no	no	691101	never	never	never	never	never	never	never	never	never		never	never	never	never		sometimes afraid	10	Burukinafaso		0	0	0	.69110101
157	6	2	30-34	rural	1	no education	yes	muslim	middle	no	joint decision	primary	yes	yes	no	no	no	no																		product not used	Burukinafaso	No	0	0	0
157	19	2	25-29	rural	1	no education	yes	muslim	poorer	no	husband/partner	no education	yes	no	no	no	no	no	674302	often	often	sometimes	never	yes, but not in the last 12 months	never	never	never	never		never	often	never	never		sometimes afraid	product not used	Burukinafaso	No	1	0	1	.67430198
157	32	2	30-34	rural	1	no education	yes	muslim	poorer	no	respondent	no education	no	no	yes	yes	no	no	674302	never	never	never	never	never	never	never	never	never		never	never	never	never		never afraid	product not used	Burukinafaso	No	0	0	0	.67430198
157	45	8	20-24	rural	1	no education	yes	muslim	poorer	no	respondent	no education	no	no	yes	no	no	no	1353015	never	never	never	never	never	never	never	never	never		never	never	never	never		never afraid	product not used	Burukinafaso	No	0	0	0	1.3530149
157	45	2	25-29	rural	1	no education	yes	muslim	poorer	no	respondent	no education	no	no	yes	no	no	no																		product not used	Burukinafaso	No	0	0	0
157	58	3	25-29	rural	2	no education	yes	muslim	richer	no	respondent	no education	yes	yes	yes	yes	yes	no	674302	yes, but not in the last 12 months	never	yes, but not in the last 12 months	never	never	never	never	never	never		never	never	never	never		never afraid	product not used	Burukinafaso	No	0	0	0	.67430198
157	71	2	25-29	rural	1	no education	yes	muslim	middle	no	respondent	no education	yes	yes	yes	yes	yes	no	674302	never	never	never	never	never	never	never	never	never		never	never	never	never		never afraid	product not used	Burukinafaso	No	0	0	0	.67430198
157	84	2	30-34	rural	1	no education	yes	muslim	richer	no	respondent	no education	yes	no	no	no	yes	no	674302	never	never	never	never	never	never	never	never	never		never	never	never	never		never afraid	product not used	Burukinafaso	No	0	0	0	.67430198
157	97	2	30-34	rural	1	no education	yes	muslim	poorer	no	husband/partner	no education	yes	no	no	no	no	no																		6	Burukinafaso		0	0	0
157	97	9	25-29	rural	1	no education	yes	muslim	poorer	no	husband/partner	no education	yes	no	no	no	no	no	1353015	sometimes	sometimes	sometimes	never	never	never	never	never	never		never	never	never	never		sometimes afraid	6	Burukinafaso		0	0	0	1.3530149
157	110	2	40-44	rural	1	no education	yes	muslim	richer	yes	husband/partner	don't know	yes	no	no	no	no	no																		product not used	Burukinafaso	No	0	0	0
157	110	11	30-34	rural	1	no education	yes	muslim	richer	yes	husband/partner	don't know	yes	no	no	no	no	no	2794423	never	never	never	never	never	never	never	never	never		never	never	never	never		never afraid	product not used	Burukinafaso	No	0	0	0	2.7944231
157	110	6	30-34	rural	1	no education	yes	muslim	richer	yes	husband/partner	don't know	yes	no	no	no	no	no																		product not used	Burukinafaso	No	0	0	0
157	136	2	20-24	rural	1	secondary	yes	muslim	middle	no	respondent	secondary	no	no	no	no	no	no	674302	never	never	never	never	never	never	never	never	never		never	never	never	never		never afraid	product not used	Burukinafaso	No	0	0	0	.67430198
157	161	2	45-49	rural	1	no education	yes	muslim	richer	no	respondent	no education	yes	no	no	no	no	no	674302	never	never	never	never	never	never	never	never	never		never	never	never	never		never afraid	product not used	Burukinafaso	No	0	0	0	.67430198
158	7	2	20-24	rural	1	no education	yes	catholic	richer	no	joint decision	don't know	yes	no	no	no	no	no	720940	sometimes	sometimes	sometimes	never	never	never	never	never	never		never	never	never	never		sometimes afraid	product not used	Burukinafaso	No	0	0	0	.72093999
158	28	2	35-39	rural	1	no education	yes	muslim	poorest	no	joint decision	no education	yes	no	no	no	no	no	1446595	never	sometimes	never	never	never	never	never	never	never		never	never	never	never		sometimes afraid	product not used	Burukinafaso	No	0	0	0	1.446595
158	35	2	20-24	rural	1	no education	yes	muslim	poorer	no	respondent	no education	no	no	no	no	no	no	720940	never	never	never	never	never	never	never	never	never		never	never	never	never		never afraid	product not used	Burukinafaso	No	0	0	0	.72093999
158	64	2	30-34	rural	1	no education	yes	muslim	middle	no	respondent	no education	yes	no	no	no	no	no																		product not used	Burukinafaso	No	0	0	0
158	64	7	20-24	rural	1	no education	yes	muslim	middle	no	respondent	no education	yes	yes	yes	yes	yes	no	1446595	never	never	never	never	never	never	never	never	never		never	never	never	never		never afraid	product not used	Burukinafaso	No	0	0	0	1.446595
158	71	2	40-44	rural	1	no education	yes	muslim	richer	no	joint decision	no education	yes	no	no	yes	yes	no	720940	never	never	never	never	never	never	never	never	never		never	never	never	never		never afraid	product not used	Burukinafaso	No	0	0	0	.72093999
158	92	2	35-39	rural	1	no education	yes	catholic	richer	no	respondent	no education	yes	no	no	no	no	no	720940	never	never	never	never	never	never	never	never	never		never	never	never	never		never afraid	5	Burukinafaso		0	0	0	.72093999
159	16	2	15-19	rural	1	secondary	no	muslim	richest	yes	respondent	primary	no	no	no	no	no	no	754501	never	never	never	never	never	never	never	never	never		never	never	never	never		never afraid	product not used	Burukinafaso	No	0	0	0	.75450099
159	34	2	45-49	rural	1	no education	yes	muslim	richer	yes	husband/partner	no education	yes	no	no	no	no	no	754501	yes, but not in the last 12 months	yes, but not in the last 12 months	yes, but not in the last 12 months	yes, but not in the last 12 months	yes, but not in the last 12 months	never	never	never	never		never	never	never	never		sometimes afraid	product not used	Burukinafaso	No	0	0	0	.75450099
159	53	2	15-19	rural	1	no education	yes	muslim	richest	no	respondent	no education	no	no	yes	no	no	no																		product not used	Burukinafaso	No	0	0	0
159	53	6	20-24	rural	5	no education	yes	muslim	richest	no	respondent	no education	no	no	yes	no	no	no	1513937	never	never	never	never	never	never	never	never	never		never	never	never	never		never afraid	10	Burukinafaso		0	0	0	1.513937
159	72	2	30-34	rural	1	no education	yes	muslim	richer	no	respondent	no education	yes	no	no	no	no	no	754501	never	never	never	never	never	never	never	never	never		never	never	never	never		never afraid	15	Burukinafaso		0	0	0	.75450099
159	91	2	15-19	rural	1	no education	yes	muslim	richer	no	respondent	no education	no	yes	no	no	no	no	754501	never	never	never	never	never	never	never	never	never		never	never	never	never		never afraid	product not used	Burukinafaso	No	0	0	0	.75450099
159	147	2	25-29	rural	1	secondary	yes	muslim	middle	no	respondent	secondary	no	no	no	yes	no	no	754501	never	never	never	never	never	never	never	never	never		never	never	never	never		never afraid	product not used	Burukinafaso	No	0	0	0	.75450099
159	184	2	25-29	rural	1	no education	yes	muslim	richer	no	respondent	no education	no	no	yes	no	no	no	754501	never	never	never	never	never	never	never	never	never		never	never	never	never		never afraid	product not used	Burukinafaso	No	0	0	0	.75450099
159	221	2	30-34	rural	1	no education	yes	muslim	richer	no	respondent	no education	yes	no	yes	no	no	no	754501	never	never	never	never	never	never	never	never	never		never	never	never	never		never afraid	product not used	Burukinafaso	No	0	0	0	.75450099
161	10	2	25-29	rural	1	secondary	yes	muslim	richer	no	respondent	no education	no	no	yes	no	no	no	728659	never	never	never	never	never	never	never	never	never		never	never	never	never		never afraid	product not used	Burukinafaso	No	0	0	0	.72865897
161	24	2	15-19	rural	1	no education	yes	muslim	richer	no	respondent	no education	no	no	yes	no	no	no	728659	never	never	never	never	never	never	never	never	never		never	never	never	never		never afraid	product not used	Burukinafaso	No	0	0	0	.72865897
161	51	8	20-24	rural	1	no education	yes	muslim	middle	no	husband/partner	no education	yes	no	no	no	no	no																		product not used	Burukinafaso	No	0	0	0
161	51	2	35-39	rural	1	no education	yes	muslim	middle	no	husband/partner	no education	yes	no	no	no	no	no	1462084	often	often	often	never	never	never	never	never	never		never	never	never	never		sometimes afraid	product not used	Burukinafaso	No	0	0	1	1.4620841
161	65	2	20-24	rural	1	no education	yes	muslim	richer	no	husband/partner	no education	yes	yes	no	no	no	no	728659	sometimes	sometimes	sometimes	never	never	never	never	never	never		never	never	never	never		sometimes afraid	product not used	Burukinafaso	No	0	0	0	.72865897
161	79	2	20-24	rural	1	no education	yes	muslim	richer	no	respondent	secondary	yes	yes	yes	yes	no	no	728659	never	never	sometimes	never	never	never	never	never	never		never	never	never	never		never afraid	product not used	Burukinafaso	No	0	0	0	.72865897
161	92	2	20-24	rural	1	no education	yes	muslim	poorer	no	respondent	no education	yes	yes	yes	yes	yes	no	728659	never	never	never	never	never	never	never	never	never		never	never	never	never		never afraid	product not used	Burukinafaso	No	0	0	0	.72865897
161	106	2	45-49	rural	1	no education	yes	muslim	middle	no	respondent	no education	no	no	yes	no	no	no																		product not used	Burukinafaso	No	0	0	0
161	106	7	40-44	rural	1	no education	yes	muslim	middle	no	respondent	no education	no	no	yes	no	no	no																		product not used	Burukinafaso	No	0	0	0
161	133	2	25-29	rural	1	no education	yes	muslim	middle	no	respondent	no education	no	no	yes	no	no	no	728659	never	never	never	never	never	never	never	never	never		never	never	never	never		never afraid	product not used	Burukinafaso	No	0	0	0	.72865897
161	147	2	20-24	rural	1	no education	yes	muslim	richer	no	joint decision	primary	yes	no	no	no	no	no	728659	never	never	never	never	never	never	never	never	never		never	never	never	never		never afraid	3	Burukinafaso		0	0	0	.72865897
161	175	2	35-39	rural	1	no education	yes	muslim	richer	no	husband/partner	no education	yes	no	no	no	no	no																		product not used	Burukinafaso	No	0	0	0
161	175	4	20-24	rural	1	no education	yes	muslim	richer	no	respondent	no education	yes	no	no	no	yes	no																		product not used	Burukinafaso	No	0	0	0
162	13	2	25-29	urban	1	secondary	no	protestant	richest	no	respondent	secondary	no	no	yes	no	no	no	437782	never	never	never	never	never	never	never	never	never		never	never	never	never		never afraid	product not used	Burukinafaso	No	0	0	0	.43778199
162	50	2	30-34	urban	1	secondary	yes	muslim	richest	no	respondent	secondary	yes	no	no	no	no	no	881952	sometimes	sometimes	sometimes	yes, but not in the last 12 months	yes, but not in the last 12 months	never	never	never	never		never	never	never	never		never afraid	product not used	Burukinafaso	No	0	0	0	.88195199
162	68	2	30-34	urban	1	no education	yes	muslim	richest	no	respondent	primary	yes	yes	yes	yes	yes	no	437782	never	never	never	never	never	never	never	never	never		never	never	never	never		never afraid	product not used	Burukinafaso	No	0	0	0	.43778199
162	86	2	30-34	urban	1	secondary	yes	muslim	richest	yes	respondent	secondary	yes	no	no	no	no	no	437782	never	never	never	never	never	never	never	never	never		never	never	never	never		never afraid	product not used	Burukinafaso	No	0	0	0	.43778199
162	105	2	20-24	urban	1	secondary	no	muslim	richest	no	respondent	secondary	yes	no	yes	yes	no	no	437782	never	never	never	never	never	never	never	never	never		never	never	never	never		never afraid	product not used	Burukinafaso	No	0	0	0	.43778199
162	123	2	30-34	urban	1	secondary	yes	catholic	middle	no	respondent	no education	no	no	yes	no	no	no	437782	never	never	never	never	never	never	never	never	never		never	never	never	never		never afraid	product not used	Burukinafaso	No	0	0	0	.43778199
162	142	2	25-29	urban	1	no education	yes	muslim	richer	no	respondent	no education	no	no	yes	no	no	no	881952	never	never	never	never	never	never	never	never	never		never	never	never	never		never afraid	product not used	Burukinafaso	No	0	0	0	.88195199
162	142	6	30-34	urban	1	no education	yes	muslim	richer	no	respondent	no education	no	no	no	no	no	no																		product not used	Burukinafaso	No	0	0	0
162	179	2	25-29	urban	1	no education	yes	muslim	richer	no	respondent	no education	no	no	yes	no	no	no	437782	never	never	never	never	never	never	never	never	never		never	never	never	never		never afraid	product not used	Burukinafaso	No	0	0	0	.43778199
162	197	2	25-29	urban	1	no education	yes	muslim	richer	no	respondent	no education	no	no	yes	no	no	no	437782	never	never	never	never	never	never	never	never	never		never	never	never	never		never afraid	product not used	Burukinafaso	No	0	0	0	.43778199
162	216	2	25-29	urban	1	no education	yes	muslim	richer	no	husband/partner	no education	no	no	no	no	no	no	437782	never	never	never	never	never	never	never	never	never		never	never	never	never		never afraid	product not used	Burukinafaso	No	0	0	0	.43778199
162	234	2	20-24	urban	1	no education	yes	muslim	richer	no	respondent	no education	no	no	no	no	no	no	437782	never	never	never	never	never	never	never	never	never		never	never	never	never		never afraid	3	Burukinafaso		0	0	0	.43778199
163	1	7	20-24	rural	1	primary	yes	muslim	richer	no	husband/partner	no education	yes	no	no	no	no	no	2051094	yes, but not in the last 12 months	yes, but not in the last 12 months	sometimes	never	never	never	never	never	never		never	often	never	never		sometimes afraid	product not used	Burukinafaso	No	1	0	0	2.0510941
163	1	2	30-34	rural	1	no education	yes	muslim	richer	no	husband/partner	no education	no	no	no	no	no	no																		product not used	Burukinafaso	No	0	0	0
163	39	2	25-29	rural	1	primary	yes	muslim	middle	yes	husband/partner	secondary	yes	yes	yes	yes	no	no	1330539	never	never	sometimes	never	never	never	never	never	never		never	sometimes	never	never		never afraid	product not used	Burukinafaso	No	0	0	0	1.330539
163	64	2	30-34	rural	1	no education	yes	muslim	richer	no	respondent	no education	no	no	yes	no	no	no	663101	never	never	never	never	never	never	never	never	never		never	never	never	never		sometimes afraid	product not used	Burukinafaso	No	0	0	0	.66310102
163	102	2	25-29	rural	1	no education	yes	muslim	richer	no	respondent	no education	yes	yes	yes	yes	yes	no	663101	never	never	never	never	never	never	never	never	never		never	never	never	never		never afraid	product not used	Burukinafaso	No	0	0	0	.66310102
163	153	5	35-39	rural	1	no education	yes	muslim	richer	no	respondent	secondary	yes	no	no	yes	no	no	663101	never	never	never	never	never	never	never	never	never		never	never	never	never		never afraid	product not used	Burukinafaso	No	0	0	0	.66310102
164	5	7	20-24	rural	1	primary	yes	muslim	middle	no	husband/partner	no education	yes	no	no	no	no	no																		product not used	Burukinafaso	No	0	0	0
164	17	2	25-29	rural	1	primary	yes	muslim	richer	yes	husband/partner	no education	yes	no	no	no	no	no																		product not used	Burukinafaso	No	0	0	0
164	17	5	35-39	rural	1	no education	yes	muslim	richer	yes	husband/partner	no education	yes	no	no	no	no	no	1536785	sometimes	often	often	never	never	never	never	never	never		never	never	never	never		sometimes afraid	product not used	Burukinafaso	No	0	0	1	1.536785
164	28	2	30-34	rural	1	no education	yes	muslim	middle	no	respondent	no education	yes	no	yes	no	no	no	1536785	never	never	never	never	never	never	never	never	never		never	never	never	never		never afraid	product not used	Burukinafaso	No	0	0	0	1.536785
164	40	2	30-34	rural	1	no education	yes	muslim	middle	no	respondent	no education	yes	no	no	no	no	no	765887	never	yes, but not in the last 12 months	never	never	never	never	never	never	never		never	never	never	never		never afraid	product not used	Burukinafaso	No	0	0	0	.76588702
164	74	2	15-19	rural	1	no education	yes	muslim	middle	no	respondent	no education	yes	no	yes	no	no	no	765887	never	never	never	never	never	never	never	never	never		never	never	never	never		never afraid	product not used	Burukinafaso	No	0	0	0	.76588702
164	96	2	25-29	rural	1	no education	yes	muslim	richer	no	respondent	no education	no	yes	no	no	no	no	765887	never	never	never	never	never	never	never	never	never		never	never	never	never		never afraid	product not used	Burukinafaso	No	0	0	0	.76588702
164	108	6	15-19	rural	5	no education	no	muslim	poorest	no	husband/partner	primary	no	no	no	no	no	no	765887	never	yes, but not in the last 12 months	yes, but not in the last 12 months	never	never	never	never	never	never		never	never	never	never		sometimes afraid	product not used	Burukinafaso	No	0	0	0	.76588702
164	119	2	40-44	rural	1	no education	yes	muslim	poorest	no	respondent	no education	no	no	yes	no	no	no	765887	never	never	never	never	never	never	never	never	never		never	never	never	never		never afraid	15	Burukinafaso		0	0	0	.76588702
164	131	2	25-29	rural	1	no education	yes	muslim	poorest	no	respondent	no education	no	no	yes	no	no	no	765887	never	never	never	never	never	never	never	never	never		never	never	never	never		never afraid	product not used	Burukinafaso	No	0	0	0	.76588702
164	142	6	20-24	rural	1	no education	yes	muslim	poorer	no	husband/partner	no education	no	no	yes	yes	no	no																		product not used	Burukinafaso	No	0	0	0
164	142	2	30-34	rural	1	no education	yes	muslim	poorer	no	husband/partner	no education	no	yes	yes	yes	yes	no	1536785	never	never	never	never	never	never	never	never	never		never	never	never	never		never afraid	product not used	Burukinafaso	No	0	0	0	1.536785
165	12	4	45-49	rural	1	no education	yes	muslim	poorest	no	husband/partner	no education	yes	yes	yes	yes	yes	no																		product not used	Burukinafaso	No	0	0	0
165	12	8	15-19	rural	5	primary	yes	muslim	poorest	no	husband/partner	primary	yes	yes	yes	yes	yes	no	1012527	never	never	never	never	never	never	never	never	never		never	never	never	never		never afraid	product not used	Burukinafaso	No	0	0	0	1.012527
165	25	2	30-34	rural	1	no education	yes	muslim	poorer	no	respondent	no education	yes	yes	yes	yes	yes	no	504613	never	never	never	never	never	never	never	never	never		never	never	never	never		never afraid	12	Burukinafaso		0	0	0	.50461298
165	37	2	30-34	rural	1	no education	yes	muslim	poorest	no	husband/partner	no education	yes	yes	yes	yes	yes	no																		product not used	Burukinafaso	No	0	0	0
165	37	10	35-39	rural	1	no education	yes	muslim	poorest	no	husband/partner	no education	no	no	no	no	no	no	1012527	never	sometimes	sometimes	never	never	never	never	never	never		never	never	never	never		sometimes afraid	product not used	Burukinafaso	No	0	0	0	1.012527
165	49	2	45-49	rural	1	no education	yes	muslim	poorer	no	husband/partner	no education	yes	no	no	no	no	no																		product not used	Burukinafaso	No	0	0	0
165	49	5	35-39	rural	1	no education	yes	muslim	poorer	no	husband/partner	no education	yes	yes	no	yes	no	no																		product not used	Burukinafaso	No	0	0	0
165	61	2	25-29	rural	1	no education	yes	muslim	middle	no	respondent	no education	yes	no	no	no	no	no	504613	never	never	never	never	never	never	never	never	never		never	never	never	never		never afraid	product not used	Burukinafaso	No	0	0	0	.50461298
165	85	3	40-44	rural	2	no education	yes	muslim	middle	no	husband/partner	no education	yes	no	no	yes	no	no																		product not used	Burukinafaso	No	0	0	0
165	85	12	35-39	rural	2	no education	yes	muslim	middle	no	respondent	no education	yes	no	no	yes	yes	no																		product not used	Burukinafaso	No	0	0	0
165	85	7	30-34	rural	2	no education	yes	muslim	middle	no	respondent	no education	yes	no	no	no	no	no																		product not used	Burukinafaso	No	0	0	0
165	109	2	35-39	rural	1	no education	yes	muslim	richer	no	joint decision	no education	yes	yes	yes	yes	yes	no	1012527	often	often	often	never	yes, but not in the last 12 months	never	never	never	never		never	often	never	never		sometimes afraid	product not used	Burukinafaso	No	1	0	1	1.012527
165	109	8	35-39	rural	1	no education	yes	muslim	richer	no	respondent	no education	yes	yes	yes	yes	yes	no																		product not used	Burukinafaso	No	0	0	0
165	121	2	35-39	rural	1	no education	yes	muslim	richer	no	husband/partner	no education	yes	no	no	no	no	no	504613	sometimes	never	sometimes	never	never	never	never	never	never		never	often	never	never		sometimes afraid	product not used	Burukinafaso	No	1	0	0	.50461298
165	133	2	25-29	rural	1	no education	yes	catholic	richer	no	husband/partner	no education	yes	no	no	no	no	no	504613	never	never	never	never	never	never	never	never	never		never	never	never	never		never afraid	product not used	Burukinafaso	No	0	0	0	.50461298
165	145	3	35-39	rural	1	no education	yes	muslim	middle	no	husband/partner	secondary	yes	no	no	no	no	no																		product not used	Burukinafaso	No	0	0	0
165	145	2	35-39	rural	1	primary	yes	muslim	middle	no	joint decision	secondary	yes	no	no	no	no	no	1560861	never	never	never	never	never	never	never	never	never		never	never	never	never		never afraid	product not used	Burukinafaso	No	0	0	0	1.560861
166	12	9	15-19	urban	2	primary	yes	catholic	richer	no	husband/partner	no education	no	no	no	yes	no	no																		product not used	Burukinafaso	No	0	0	0
166	38	9	15-19	urban	3	secondary	yes	muslim	middle	no	husband/partner	primary	yes	no	no	no	no	no																		product not used	Burukinafaso	No	0	0	0
166	65	2	20-24	urban	1	secondary	yes	muslim	richer	yes	respondent	primary	yes	yes	no	yes	yes	no	668218	never	never	never	never	never	never	never	never	never		never	never	never	never		never afraid	product not used	Burukinafaso	No	0	0	0	.66821802
166	78	4	25-29	urban	3	primary	yes	muslim	middle	no	respondent	no education	no	no	no	no	no	no	668218	never	never	never	never	never	never	never	never	never		never	never	never	never		sometimes afraid	product not used	Burukinafaso	No	0	0	0	.66821802
166	157	4	25-29	urban	1	secondary	yes	muslim	richer	yes	joint decision	no education	yes	no	no	no	no	no																		2	Burukinafaso		0	0	0
166	157	3	30-34	urban	1	primary	yes	muslim	richer	no	joint decision	no education	yes	no	no	no	no	no																		2	Burukinafaso		0	0	0
167	3	2	35-39	urban	1	primary	yes	catholic	middle	no	respondent	no education	yes	no	no	no	no	no	274387	never	never	never	never	never	never	never	never	never		never	never	never	never		never afraid	product not used	Burukinafaso	No	0	0	0	.274387
167	81	2	20-24	urban	1	primary	yes	catholic	richest	yes	joint decision	secondary	no	no	no	no	no	no	274387	never	never	never	never	never	never	never	never	never		never	never	never	never		never afraid	product not used	Burukinafaso	No	0	0	0	.274387
167	93	2	35-39	urban	1	no education	yes	muslim	richer	no	joint decision	secondary	yes	no	no	no	no	no																		product not used	Burukinafaso	No	0	0	0
167	115	2	25-29	urban	1	primary	yes	catholic	richer	no	joint decision	secondary	yes	no	no	no	no	no	274387	never	never	yes, but not in the last 12 months	never	never	never	never	never	never		never	never	never	never		never afraid	product not used	Burukinafaso	No	0	0	0	.274387
167	126	2	40-44	urban	1	secondary	yes	muslim	richest	yes	respondent	secondary	yes	no	no	no	no	no	274387	never	never	never	never	never	never	never	never	never		never	never	never	never		never afraid	product not used	Burukinafaso	No	0	0	0	.274387
168	41	2	20-24	rural	1	primary	yes	muslim	richer	no	husband/partner	primary	yes	no	no	no	no	no	773243	never	never	never	never	never	never	never	never	never		never	never	never	never		never afraid	product not used	Burukinafaso	No	0	0	0	.77324301
168	59	2	30-34	rural	1	secondary	yes	muslim	richer	yes	husband/partner	secondary	yes	yes	no	yes	no	no	773243	never	never	never	never	never	never	never	never	never		never	never	never	never		never afraid	product not used	Burukinafaso	No	0	0	0	.77324301
168	95	2	35-39	rural	1	no education	yes	muslim	richer	no	respondent	no education	yes	no	no	yes	no	no	1551543	never	never	never	never	never	never	never	never	never		never	never	never	never		never afraid	product not used	Burukinafaso	No	0	0	0	1.551543
168	149	2	45-49	rural	1	primary	yes	muslim	richer	no	husband/partner	no education	yes	yes	yes	yes	yes	no	773243	never	yes, but not in the last 12 months	yes, but not in the last 12 months	never	yes, but not in the last 12 months	never	never	never	never		never	never	never	never		sometimes afraid	product not used	Burukinafaso	No	0	0	0	.77324301
168	185	2	30-34	rural	1	primary	yes	muslim	richer	no	respondent	no education	yes	yes	yes	no	no	no	1551543	never	never	never	never	never	never	never	never	never		never	never	never	never		never afraid	product not used	Burukinafaso	No	0	0	0	1.551543
168	185	7	25-29	rural	1	no education	yes	muslim	richer	no	respondent	no education	no	yes	no	no	no	no																		product not used	Burukinafaso	No	0	0	0
169	51	2	25-29	rural	1	no education	yes	muslim	poorer	no	husband/partner	no education	yes	no	no	no	no	no	1490829	never	never	never	never	never	never	never	never	never		never	never	never	never		never afraid	8	Burukinafaso		0	0	0	1.490829
169	70	2	20-24	rural	1	no education	yes	muslim	middle	no	respondent	no education	no	no	no	no	no	no	742985	never	never	never	never	never	never	never	never	never		never	never	never	never		never afraid	product not used	Burukinafaso	No	0	0	0	.74298501
169	88	2	15-19	rural	1	no education	yes	muslim	middle	no	respondent	no education	no	no	yes	yes	no	no	742985	never	never	sometimes	never	never	never	never	never	never		never	never	never	never		never afraid	product not used	Burukinafaso	No	0	0	0	.74298501
169	107	2	20-24	rural	1	no education	yes	muslim	middle	no	respondent	no education	no	no	no	no	no	no	742985	never	never	never	never	never	never	never	never	never		never	never	never	never		never afraid	product not used	Burukinafaso	No	0	0	0	.74298501
169	125	4	20-24	rural	3	no education	yes	muslim	middle	no	respondent	no education	yes	no	yes	no	no	no	742985	never	never	never	never	never	never	never	never	never		never	never	never	never		sometimes afraid	product not used	Burukinafaso	No	0	0	0	.74298501
169	144	2	30-34	rural	1	no education	yes	muslim	richer	no	respondent	secondary	yes	yes	yes	yes	yes	no	742985	never	never	never	never	never	never	never	never	never		never	never	never	never		never afraid	product not used	Burukinafaso	No	0	0	0	.74298501
169	163	2	15-19	rural	1	no education	yes	muslim	richer	no	husband/partner	no education	yes	no	no	no	no	no	742985	never	never	never	never	never	never	never	never	never		never	never	never	never		never afraid	3	Burukinafaso		0	0	0	.74298501
169	181	2	30-34	rural	1	no education	yes	muslim	richer	no	husband/partner	no education	yes	yes	yes	yes	no	no	742985	never	never	never	never	never	never	never	never	never		never	never	never	never		never afraid	product not used	Burukinafaso	No	0	0	0	.74298501
169	218	2	30-34	rural	1	no education	yes	muslim	middle	no	respondent	no education	no	no	yes	no	no	no	742985	never	never	never	never	never	never	never	never	never		never	never	never	never		never afraid	product not used	Burukinafaso	No	0	0	0	.74298501
170	4	2	40-44	rural	1	no education	yes	muslim	poorer	no	joint decision	no education	yes	yes	no	no	no	no	1067306	never	never	never	never	never	never	never	never	never		never	never	never	never		never afraid	product not used	Burukinafaso	No	0	0	0	1.067306
170	14	2	20-24	rural	1	secondary	yes	muslim	richer	no	respondent	primary	yes	no	yes	no	no	no	345051	never	never	never	never	never	never	never	never	never		never	never	never	never		never afraid	product not used	Burukinafaso	No	0	0	0	.34505099
170	24	3	40-44	rural	1	no education	no	muslim	middle	no	respondent	no education	yes	no	no	no	yes	no	345051	never	never	never	never	never	never	never	never	never		never	never	never	never		never afraid	product not used	Burukinafaso	No	0	0	0	.34505099
170	34	2	25-29	rural	9	no education	yes	muslim	richer	yes	joint decision	no education	no	yes	yes	yes	no	no																		product not used	Burukinafaso	No	0	0	0
170	44	3	25-29	rural	1	no education	yes	muslim	poorer	no	respondent	no education	yes	no	yes	no	no	no																		product not used	Burukinafaso	No	0	0	0
170	44	2	35-39	rural	1	no education	yes	muslim	poorer	no	respondent	no education	yes	no	yes	no	no	no	692359	never	never	never	never	never	never	never	never	never		never	never	never	never		never afraid	product not used	Burukinafaso	No	0	0	0	.69235897
170	54	2	30-34	rural	1	no education	yes	muslim	middle	no	joint decision	no education	yes	no	no	yes	no	no	345051	never	never	never	never	never	never	never	never	never		never	never	never	never		never afraid	product not used	Burukinafaso	No	0	0	0	.34505099
170	59	2	35-39	rural	1	no education	yes	muslim	richer	yes	respondent	primary	yes	no	yes	yes	no	no																		product not used	Burukinafaso	No	0	0	0
170	59	3	25-29	rural	1	no education	yes	muslim	richer	yes	joint decision	don't know	yes	no	no	yes	no	no	692359	never	never	never	never	never	never	never	never	never		never	never	never	never		never afraid	product not used	Burukinafaso	No	0	0	0	.69235897
170	1039	6	20-24	rural	1	no education	yes	muslim	richer	no	joint decision	no education	yes	yes	no	yes	no	no																		3	Burukinafaso		0	0	0
170	1039	2	35-39	rural	1	no education	yes	muslim	richer	no	joint decision	primary	yes	no	yes	yes	no	no	692359	never	sometimes	sometimes	never	yes, but not in the last 12 months	never	never	never	never		often	often	never	never		most of the time afraid	3	Burukinafaso		1	0	0	.69235897
170	2039	2	25-29	rural	1	secondary	yes	muslim	middle	no	respondent	no education	no	no	yes	no	no	no	345051	sometimes	never	sometimes	never	never	never	never	never	never		never	never	never	never		sometimes afraid	product not used	Burukinafaso	No	0	0	0	.34505099
171	1	2	30-34	rural	1	no education	no	muslim	middle	no	respondent	no education	yes	no	no	no	no	no	842817	often	often	often	often	often	yes, but not in the last 12 months	never	never	yes, but not in the last 12 months		never	never	often	never		most of the time afraid	product not used	Burukinafaso	No	1	1	1	.84281701
171	13	3	25-29	rural	1	no education	yes	muslim	richer	no	joint decision	no education	yes	yes	yes	yes	yes	no	842817	never	never	often	never	never	never	never	never	never		never	never	never	never		never afraid	product not used	Burukinafaso	No	0	0	1	.84281701
171	13	2	45-49	rural	1	no education	yes	muslim	richer	no	joint decision	no education	no	no	no	no	no	no																		product not used	Burukinafaso	No	0	0	0
171	18	2	45-49	rural	1	no education	yes	muslim	middle	no	joint decision	no education	no	no	no	yes	no	no	842817	never	yes, but not in the last 12 months	never	never	never	never	never	never	never		never	often	never	never		most of the time afraid	product not used	Burukinafaso	No	1	0	0	.84281701
171	29	3	30-34	rural	1	no education	yes	muslim	poorest	no	respondent	no education	no	no	yes	no	no	no	420035	never	never	never	never	never	never	never	never	never		never	never	never	never		sometimes afraid	20	Burukinafaso		0	0	0	.420035
171	35	13	35-39	rural	1	no education	yes	muslim	middle	no	respondent	no education	yes	no	no	no	no	no																		product not used	Burukinafaso	No	0	0	0
171	41	3	25-29	rural	1	no education	yes	muslim	middle	no	respondent	no education	yes	yes	yes	yes	no	no	842817	never	never	never	never	never	never	never	never	never		never	never	never	never		never afraid	product not used	Burukinafaso	No	0	0	0	.84281701
171	41	2	30-34	rural	1	no education	yes	muslim	middle	no	respondent	no education	yes	yes	yes	yes	yes	no																		product not used	Burukinafaso	No	0	0	0
171	46	2	35-39	rural	1	no education	yes	muslim	poorest	no	respondent	no education	yes	no	yes	yes	yes	no	420035	never	never	never	never	never	never	never	never	never		never	never	never	never		never afraid	product not used	Burukinafaso	No	0	0	0	.420035
171	63	2	40-44	rural	1	no education	yes	muslim	richer	no	joint decision	no education	yes	no	no	no	no	no																		product not used	Burukinafaso	No	0	0	0
171	63	9	35-39	rural	1	no education	yes	muslim	richer	yes	joint decision	no education	no	yes	no	no	no	no	842817	yes, but not in the last 12 months	never	yes, but not in the last 12 months	never	never	never	never	never	never		never	never	never	never		sometimes afraid	product not used	Burukinafaso	No	0	0	0	.84281701
172	9	2	45-49	urban	1	no education	no	muslim	middle	no	joint decision	no education	no	no	no	yes	yes	no																		product not used	Burukinafaso	No	0	0	0
172	64	2	35-39	urban	1	primary	yes	catholic	richest	yes	joint decision	no education	yes	no	yes	no	no	no	1108108	never	never	never	never	never	never	never	never	never		never	never	never	never		never afraid	product not used	Burukinafaso	No	0	0	0	1.108108
172	155	2	35-39	urban	1	no education	yes	catholic	middle	no	respondent	secondary	yes	no	no	no	no	no	748333	never	never	never	never	never	never	never	never	never		never	never	never	never		never afraid	product not used	Burukinafaso	No	0	0	0	.74833298
172	173	2	20-24	urban	1	primary	yes	catholic	richer	no	joint decision	secondary	yes	no	no	no	no	no	1108108	never	never	never	never	never	never	never	never	never		never	never	never	never		never afraid	product not used	Burukinafaso	No	0	0	0	1.108108
172	192	2	30-34	urban	1	secondary	yes	catholic	richer	no	joint decision	no education	yes	no	no	no	no	no	371456	never	never	sometimes	never	never	never	never	never	never		never	never	never	never		never afraid	product not used	Burukinafaso	No	0	0	0	.371456
173	22	2	20-24	urban	1	secondary	yes	muslim	richer	yes	joint decision	secondary	no	yes	yes	no	no	no	490166	never	never	never	never	never	never	never	never	never		never	never	never	never		never afraid	product not used	Burukinafaso	No	0	0	0	.49016601
173	70	3	20-24	urban	1	secondary	yes	muslim	richest	yes	respondent	primary	yes	yes	yes	no	no	no	987485	never	never	never	never	never	never	never	never	never		never	never	never	never		sometimes afraid	product not used	Burukinafaso	No	0	0	0	.98748499
173	70	2	35-39	urban	1	secondary	yes	muslim	richest	yes	respondent	no education	yes	no	no	no	no	no																		product not used	Burukinafaso	No	0	0	0
173	117	3	30-34	urban	1	no education	yes	muslim	middle	no	other	no education	yes	no	no	no	no	no																		product not used	Burukinafaso	No	0	0	0
173	117	2	40-44	urban	1	no education	yes	muslim	middle	no	respondent	no education	yes	no	no	no	no	no	987485	never	never	sometimes	never	never	never	never	never	never		never	never	never	never		never afraid	product not used	Burukinafaso	No	0	0	0	.98748499
173	236	7	25-29	urban	1	no education	yes	muslim	middle	no	respondent	no education	yes	yes	yes	yes	no	no	490166	never	never	never	never	never	never	never	never	never		never	never	never	never		never afraid	product not used	Burukinafaso	No	0	0	0	.49016601
173	260	2	20-24	urban	1	no education	yes	muslim	richer	no	respondent	no education	yes	no	no	no	no	no	490166	never	never	never	never	never	never	never	never	never		never	never	never	never		never afraid	30	Burukinafaso		0	0	0	.49016601
173	284	2	30-34	urban	1	primary	yes	catholic	richer	no	respondent	no education	no	yes	yes	no	no	no	490166	never	never	never	never	never	never	never	never	never		never	never	never	never		never afraid	product not used	Burukinafaso	No	0	0	0	.49016601
174	46	2	25-29	urban	1	secondary	yes	muslim	richer	no	joint decision	primary	no	no	no	no	no	no	1130901	never	never	never	never	never	never	never	never	never		never	never	never	never		never afraid	15	Burukinafaso		0	0	0	1.130901
174	70	3	25-29	urban	1	no education	yes	muslim	richer	no	respondent	no education	yes	no	no	no	no	no	1130901	never	never	never	never	never	never	never	never	never		never	never	never	never		never afraid	product not used	Burukinafaso	No	0	0	0	1.130901
174	70	2	30-34	urban	1	primary	yes	muslim	richer	no	joint decision	no education	yes	yes	no	yes	yes	no																		product not used	Burukinafaso	No	0	0	0
174	94	2	30-34	urban	1	no education	yes	muslim	richer	no	respondent	no education	yes	yes	yes	no	no	no	561355	never	never	never	never	never	never	never	never	never		never	never	never	never		never afraid	product not used	Burukinafaso	No	0	0	0	.56135499
174	142	6	20-24	urban	1	no education	yes	muslim	richer	no	respondent	no education	no	yes	yes	no	no	no	1130901	never	never	never	never	never	never	never	never	never		never	never	never	never		never afraid	product not used	Burukinafaso	No	0	0	0	1.130901
174	142	2	20-24	urban	1	no education	yes	muslim	richer	no	respondent	no education	yes	yes	yes	no	no	no																		product not used	Burukinafaso	No	0	0	0
174	214	2	35-39	urban	1	no education	yes	muslim	richer	no	joint decision	no education	yes	yes	yes	yes	yes	no	561355	never	never	never	never	never	yes, but not in the last 12 months	never	never	never		never	never	never	never		never afraid	product not used	Burukinafaso	No	0	0	0	.56135499
174	238	2	30-34	urban	1	no education	yes	muslim	middle	yes	joint decision	don't know	yes	no	no	no	no	no	561355	never	never	sometimes	never	never	never	never	never	never		never	never	never	never		sometimes afraid	3	Burukinafaso		0	0	0	.56135499
174	262	2	35-39	urban	1	no education	yes	muslim	middle	no	respondent	no education	yes	no	no	no	no	no	2232805	never	never	yes, but not in the last 12 months	never	yes, but not in the last 12 months	never	never	never	never		never	never	never	never		never afraid	product not used	Burukinafaso	No	0	0	0	2.232805
174	286	3	30-34	urban	1	no education	yes	muslim	richer	no	respondent	no education	yes	no	no	no	no	no																		product not used	Burukinafaso	No	0	0	0
174	286	2	35-39	urban	1	no education	yes	muslim	richer	yes	joint decision	primary	no	yes	yes	yes	yes	yes																		product not used	Burukinafaso	No	0	0	0
174	310	5	15-19	urban	1	no education	yes	muslim	richer	no	joint decision	no education	yes	yes	yes	yes	yes	no	561355	never	never	never	never	never	never	never	never	never		never	never	never	never		never afraid	4	Burukinafaso		0	0	0	.56135499
175	39	2	40-44	rural	1	no education	yes	protestant	richer	no	respondent	no education	yes	yes	yes	yes	yes	no	1308795	never	never	never	yes, but not in the last 12 months	yes, but not in the last 12 months	never	never	never	never		never	never	never	never		never afraid	product not used	Burukinafaso	No	0	0	0	1.308795
175	56	2	30-34	rural	1	no education	yes	catholic	poorer	no	husband/partner	no education	yes	yes	yes	yes	yes	no	652264	never	never	never	never	never	never	never	never	never		never	never	never	never		never afraid	product not used	Burukinafaso	No	0	0	0	.652264
175	72	2	35-39	rural	1	no education	yes	catholic	poorest	no	joint decision	no education	no	no	no	no	no	no																		product not used	Burukinafaso	No	0	0	0
175	123	2	30-34	rural	1	no education	yes	catholic	middle	no	respondent	no education	no	no	no	no	no	no	652264	never	never	never	never	never	never	never	never	never		never	never	never	never		never afraid	product not used	Burukinafaso	No	0	0	0	.652264
175	140	2	25-29	rural	1	no education	yes	muslim	middle	no	respondent	primary	yes	no	no	no	no	no	652264	never	sometimes	never	never	never	never	never	never	never		never	never	never	never		never afraid	product not used	Burukinafaso	No	0	0	0	.652264
175	156	2	25-29	rural	1	no education	yes	protestant	richer	no	respondent	no education	yes	no	no	yes	no	no	652264	never	never	never	never	never	never	never	never	never		never	never	never	never		sometimes afraid	product not used	Burukinafaso	No	0	0	0	.652264
175	190	2	25-29	rural	1	no education	yes	catholic	poorer	no	joint decision	no education	yes	no	no	no	no	no	652264	never	never	never	never	never	never	never	never	never		never	never	never	never		never afraid	product not used	Burukinafaso	No	0	0	0	.652264
176	22	2	25-29	rural	1	no education	yes	muslim	richer	yes	husband/partner	no education	yes	no	no	no	no	no	2022932	never	never	never	never	never	never	never	never	never		never	never	never	never		never afraid	product not used	Burukinafaso	No	0	0	0	2.0229321
176	22	5	15-19	rural	1	primary	yes	muslim	richer	yes	husband/partner	no education	yes	no	no	no	no	no																		product not used	Burukinafaso	No	0	0	0
176	39	2	35-39	rural	1	no education	yes	muslim	richer	no	respondent	no education	no	no	yes	no	no	no	1008169	never	never	never	never	never	never	never	never	never		never	never	never	never		never afraid	product not used	Burukinafaso	No	0	0	0	1.0081691
176	124	7	25-29	rural	1	no education	yes	muslim	poorer	no	respondent	no education	no	no	yes	no	no	no	3118452	never	never	never	never	never	never	never	never	never		never	never	never	never		never afraid	product not used	Burukinafaso	No	0	0	0	3.1184521
176	124	2	30-34	rural	1	primary	yes	muslim	poorer	no	respondent	no education	no	no	yes	no	no	no																		product not used	Burukinafaso	No	0	0	0
176	142	4	25-29	rural	1	secondary	yes	muslim	richer	yes	husband/partner	no education	yes	no	no	no	no	no																		product not used	Burukinafaso	No	0	0	0
176	142	8	25-29	rural	1	secondary	yes	muslim	richer	no	joint decision	no education	yes	yes	yes	yes	no	no	3118452	never	sometimes	sometimes	never	never	never	never	never	never		never	never	never	never		sometimes afraid	product not used	Burukinafaso	No	0	0	0	3.1184521
176	142	2	35-39	rural	1	no education	yes	muslim	richer	yes	husband/partner	no education	yes	yes	yes	yes	no	no																		product not used	Burukinafaso	No	0	0	0
176	176	2	40-44	rural	1	no education	yes	muslim	richer	no	respondent	no education	yes	yes	yes	yes	yes	no	2022932	never	yes, but not in the last 12 months	never	yes, but not in the last 12 months	yes, but not in the last 12 months	never	never	never	never		never	never	never	never		never afraid	product not used	Burukinafaso	No	0	0	0	2.0229321
176	176	7	35-39	rural	1	no education	yes	muslim	richer	no	respondent	no education	yes	yes	yes	yes	no	no																		product not used	Burukinafaso	No	0	0	0
176	193	2	15-19	rural	1	primary	yes	muslim	richer	no	respondent	no education	no	no	no	no	no	no	1008169	never	never	never	never	never	never	never	never	never		never	never	never	never		never afraid	product not used	Burukinafaso	No	0	0	0	1.0081691
176	210	2	25-29	rural	1	no education	yes	muslim	richer	no	respondent	no education	yes	yes	yes	yes	no	no	2022932	yes, but not in the last 12 months	yes, but not in the last 12 months	yes, but not in the last 12 months	never	never	never	never	never	never		never	never	never	never		never afraid	2	Burukinafaso		0	0	0	2.0229321
176	210	6	15-19	rural	1	secondary	yes	muslim	richer	no	respondent	no education	yes	no	no	no	no	no																		2	Burukinafaso		0	0	0
177	9	2	25-29	rural	1	no education	yes	muslim	middle	no	respondent	primary	yes	yes	yes	yes	yes	no	431796	never	never	never	never	never	never	never	never	never		never	never	never	never		never afraid	product not used	Burukinafaso	No	0	0	0	.43179601
177	37	7	30-34	rural	1	secondary	yes	muslim	middle	no	respondent	no education	yes	no	no	yes	no	no	431796	never	never	never	never	never	never	never	never	never		never	never	never	never		never afraid	4	Burukinafaso		0	0	0	.43179601
177	51	2	40-44	rural	1	no education	yes	catholic	poorer	no	husband/partner	no education	yes	no	no	no	no	no																		product not used	Burukinafaso	No	0	0	0
177	51	7	40-44	rural	1	no education	yes	traditional/animist	poorer	no	respondent	no education	yes	yes	yes	yes	yes	no	1335624	never	never	never	never	never	never	never	never	never		never	never	never	never		never afraid	product not used	Burukinafaso	No	0	0	0	1.335624
177	65	8	45-49	rural	1	no education	yes	catholic	poorest	no	husband/partner	no education	yes	yes	yes	yes	yes	no																		product not used	Burukinafaso	No	0	0	0
177	65	14	35-39	rural	1	no education	yes	muslim	poorest	no	husband/partner	no education	yes	no	no	no	no	no	1335624	sometimes	often	often	never	never	never	never	never	never		never	never	never	never		sometimes afraid	product not used	Burukinafaso	No	0	0	1	1.335624
177	79	2	45-49	rural	1	no education	yes	catholic	poorer	no	respondent	no education	yes	no	yes	no	no	no	431796	never	never	never	never	never	never	never	never	never		never	never	never	never		never afraid	product not used	Burukinafaso	No	0	0	0	.43179601
177	120	2	20-24	rural	1	primary	yes	muslim	poorest	no	respondent	no education	no	no	no	no	no	no	431796	never	never	never	never	never	never	never	never	never		never	never	never	never		never afraid	product not used	Burukinafaso	No	0	0	0	.43179601
177	148	7	25-29	rural	1	secondary	yes	catholic	richer	no	husband/partner	no education	no	no	no	no	no	no	866416	never	never	never	never	never	never	never	never	never		never	never	never	never		never afraid	product not used	Burukinafaso	No	0	0	0	.86641598
177	148	2	40-44	rural	1	no education	yes	catholic	richer	no	respondent	no education	no	no	no	no	no	no																		product not used	Burukinafaso	No	0	0	0
177	175	2	25-29	rural	1	no education	yes	muslim	middle	no	respondent	no education	yes	no	yes	yes	yes	no	431796	never	yes, but not in the last 12 months	never	yes, but not in the last 12 months	yes, but not in the last 12 months	never	never	never	never		never	never	never	never		never afraid	product not used	Burukinafaso	No	0	0	0	.43179601
178	12	2	45-49	rural	1	no education	yes	catholic	richest	no	respondent	primary	yes	yes	yes	no	no	no	688930	never	yes, but not in the last 12 months	never	never	never	never	never	never	never		never	never	never	never		never afraid	10	Burukinafaso		0	0	0	.68892998
178	31	2	40-44	rural	1	no education	yes	catholic	poorer	no	joint decision	don't know	yes	no	no	no	no	no	688930	never	never	never	never	never	never	never	never	never		never	never	never	never		never afraid	product not used	Burukinafaso	No	0	0	0	.68892998
178	69	2	30-34	rural	1	primary	yes	catholic	richer	no	respondent	primary	no	no	yes	no	no	no	688930	never	never	yes, but not in the last 12 months	never	never	never	never	never	never		never	never	never	never		sometimes afraid	product not used	Burukinafaso	No	0	0	0	.68892998
178	88	2	35-39	rural	1	no education	yes	catholic	poorer	no	respondent	no education	no	no	yes	no	no	no																		product not used	Burukinafaso	No	0	0	0
178	107	2	25-29	rural	1	no education	yes	muslim	richer	no	respondent	no education	no	no	yes	no	no	no	688930	never	never	never	never	never	never	never	never	never		never	never	never	never		never afraid	product not used	Burukinafaso	No	0	0	0	.68892998
178	126	2	20-24	rural	1	no education	yes	muslim	richer	no	respondent	secondary	no	no	yes	no	no	no	688930	never	never	sometimes	never	never	never	never	never	never		never	never	never	never		never afraid	product not used	Burukinafaso	No	0	0	0	.68892998
178	202	2	25-29	rural	1	no education	yes	catholic	richer	no	respondent	no education	no	no	yes	yes	no	no	688930	never	sometimes	never	never	sometimes	sometimes	never	never	never		never	never	sometimes	never		sometimes afraid	product not used	Burukinafaso	No	0	0	0	.68892998
178	221	5	40-44	rural	1	no education	yes	catholic	richest	no	respondent	no education	yes	yes	yes	yes	yes	no																		product not used	Burukinafaso	No	0	0	0
178	240	2	30-34	rural	1	no education	yes	catholic	richer	no	respondent	no education	yes	yes	yes	yes	no	no	688930	never	sometimes	never	sometimes	never	never	never	never	never		never	never	never	never		never afraid	3	Burukinafaso		0	0	0	.68892998
179	15	2	40-44	rural	1	no education	yes	muslim	richer	no	respondent	no education	yes	no	no	no	no	no	1269082	yes, but not in the last 12 months	yes, but not in the last 12 months	yes, but not in the last 12 months	never	yes, but not in the last 12 months	yes, but not in the last 12 months	never	never	never		never	never	yes, but not in the last 12 months	never		sometimes afraid	product not used	Burukinafaso	No	0	0	0	1.269082
179	43	10	40-44	rural	1	no education	yes	muslim	richest	no	joint decision	no education	yes	yes	yes	no	no	no																		product not used	Burukinafaso	No	0	0	0
179	43	4	35-39	rural	1	no education	yes	muslim	richest	no	respondent	no education	yes	yes	yes	yes	no	no	5259294	never	never	yes, but not in the last 12 months	never	never	never	never	never	never		never	never	never	never		never afraid	product not used	Burukinafaso	No	0	0	0	5.259294
179	43	2	15-19	rural	3	primary	yes	muslim	richest	no	respondent	no education	yes	yes	yes	yes	no	no																		product not used	Burukinafaso	No	0	0	0
179	57	2	30-34	rural	1	no education	yes	protestant	richer	no	respondent	secondary	yes	no	no	no	no	no	1269082	never	never	never	never	never	never	never	never	never		never	never	never	never		never afraid	product not used	Burukinafaso	No	0	0	0	1.269082
179	71	2	40-44	rural	1	no education	yes	protestant	poorer	no	respondent	no education	yes	no	no	no	no	no	1269082	never	never	never	never	never	never	never	never	never		never	never	never	never		never afraid	product not used	Burukinafaso	No	0	0	0	1.269082
179	99	2	30-34	rural	1	no education	yes	catholic	richer	no	respondent	no education	no	no	yes	no	no	no	2546467	never	never	never	never	never	never	never	never	never		never	never	never	never		never afraid	product not used	Burukinafaso	No	0	0	0	2.5464671
179	113	2	20-24	rural	1	secondary	yes	muslim	richer	no	respondent	no education	yes	no	no	no	no	no	1269082	never	never	never	never	never	never	never	never	never		never	never	never	never		never afraid	5	Burukinafaso		0	0	0	1.269082
179	141	2	25-29	rural	1	no education	yes	protestant	richer	no	respondent	secondary	yes	no	no	no	no	no	1269082	never	never	never	never	never	never	never	never	never		never	never	never	never		never afraid	3	Burukinafaso		0	0	0	1.269082
179	155	2	45-49	rural	1	no education	yes	catholic	richer	no	respondent	primary	no	no	yes	yes	no	no	2546467	never	never	never	never	never	never	never	never	never		never	never	never	never		never afraid	product not used	Burukinafaso	No	0	0	0	2.5464671
179	169	2	25-29	rural	1	no education	yes	protestant	middle	no	respondent	no education	yes	yes	yes	yes	yes	no	1269082	never	never	never	never	never	never	never	never	never		never	never	never	never		never afraid	3	Burukinafaso		0	0	0	1.269082
180	10	2	20-24	rural	1	secondary	yes	muslim	richest	no	respondent	no education	yes	no	no	no	no	no	573474	never	never	never	never	never	never	never	never	never		never	never	never	never		never afraid	product not used	Burukinafaso	No	0	0	0	.57347399
180	18	2	15-19	rural	1	no education	no	muslim	richer	yes	joint decision	primary	no	no	no	no	no	no																		product not used	Burukinafaso	No	0	0	0
180	25	10	20-24	rural	1	secondary	yes	catholic	richer	yes	husband/partner	no education	yes	no	yes	no	no	no																		product not used	Burukinafaso	No	0	0	0
180	25	2	35-39	rural	1	no education	yes	muslim	richer	yes	joint decision	no education	yes	no	no	no	no	no																		product not used	Burukinafaso	No	0	0	0
180	25	6	25-29	rural	1	no education	yes	muslim	richer	yes	husband/partner	no education	yes	yes	no	no	no	no																		product not used	Burukinafaso	No	0	0	0
180	53	2	25-29	rural	1	no education	yes	muslim	poorer	no	respondent	primary	no	no	no	no	no	no	573474	never	never	never	never	never	never	never	never	never		never	never	never	never		never afraid	product not used	Burukinafaso	No	0	0	0	.57347399
180	81	5	35-39	rural	4	no education	yes	muslim	richer	no	respondent	no education	yes	no	yes	yes	yes	no	573474	never	never	never	never	never	never	never	never	never		never	never	never	never		never afraid	product not used	Burukinafaso	No	0	0	0	.57347399
180	88	2	35-39	rural	1	no education	yes	muslim	middle	no	respondent	no education	yes	yes	yes	yes	no	no																		product not used	Burukinafaso	No	0	0	0
180	88	10	35-39	rural	1	primary	yes	muslim	middle	no	respondent	no education	yes	no	no	yes	yes	no																		product not used	Burukinafaso	No	0	0	0
180	88	5	30-34	rural	1	no education	yes	muslim	middle	no	respondent	no education	yes	no	yes	yes	yes	no																		product not used	Burukinafaso	No	0	0	0
181	42	4	20-24	rural	3	no education	no	muslim	poorer	no	respondent	secondary	yes	yes	yes	yes	yes	yes	668422	never	never	never	never	never	never	never	never	never		never	never	never	never		sometimes afraid	product not used	Burukinafaso	No	0	0	0	.66842198
181	70	4	30-34	rural	1	no education	yes	muslim	richer	no	husband/partner	no education	yes	no	yes	yes	no	no																		product not used	Burukinafaso	No	0	0	0
181	113	4	30-34	rural	1	no education	yes	muslim	middle	yes	respondent	primary	yes	no	no	no	no	no																		product not used	Burukinafaso	No	0	0	0
181	113	10	20-24	rural	2	no education	yes	muslim	middle	no	respondent	no education	yes	no	no	no	no	no	1341216	never	never	never	never	never	never	never	never	never		never	never	never	never		never afraid	product not used	Burukinafaso	No	0	0	0	1.341216
181	141	2	45-49	rural	1	no education	no	muslim	poorest	no	respondent	no education	yes	yes	yes	yes	yes	yes	668422	never	never	never	never	never	never	never	never	never		never	never	never	never		never afraid	product not used	Burukinafaso	No	0	0	0	.66842198
181	155	2	25-29	rural	1	no education	yes	muslim	poorest	no	respondent	no education	no	yes	yes	yes	yes	yes	668422	never	never	never	never	never	never	never	never	never		never	never	never	never		never afraid	5	Burukinafaso		0	0	0	.66842198
182	3	2	30-34	rural	1	primary	no	catholic	poorest	no	husband/partner	no education	yes	yes	yes	yes	no	don't know	976606	never	never	sometimes	never	never	never	never	never	never		never	never	never	never		never afraid	product not used	Burukinafaso	No	0	0	0	.97660601
182	13	2	35-39	rural	1	no education	no	catholic	poorest	no	joint decision	no education	yes	yes	no	yes	yes	no																		product not used	Burukinafaso	No	0	0	0
182	42	2	20-24	rural	1	no education	yes	muslim	richer	yes	husband/partner	secondary	yes	yes	yes	yes	yes	yes	976606	never	never	never	never	never	never	never	never	yes, but not in the last 12 months		never	never	never	never		never afraid	product not used	Burukinafaso	No	0	0	0	.97660601
182	62	2	30-34	rural	1	no education	yes	muslim	poorest	no	respondent	primary	yes	yes	no	yes	no	yes	976606	never	never	never	never	never	never	never	never	never		never	never	never	never		never afraid	product not used	Burukinafaso	No	0	0	0	.97660601
182	82	6	20-24	rural	1	secondary	yes	catholic	poorer	no	husband/partner	secondary	no	yes	yes	yes	no	no																		product not used	Burukinafaso	No	0	0	0
182	82	4	20-24	rural	3	no education	yes	catholic	poorer	no	husband/partner	no education	yes	yes	yes	yes	no	no	1959600	never	yes, but not in the last 12 months	never	never	never	never	never	never	never		never	never	never	never		never afraid	product not used	Burukinafaso	No	0	0	0	1.9596
182	91	2	30-34	rural	1	secondary	yes	catholic	poorest	no	joint decision	no education	yes	yes	yes	yes	no	yes	1959600	never	never	never	never	never	never	never	never	never		never	never	never	never		never afraid	product not used	Burukinafaso	No	0	0	0	1.9596
182	101	2	35-39	rural	1	no education	yes	catholic	middle	yes	husband/partner	don't know	yes	no	no	no	no	no																		product not used	Burukinafaso	No	0	0	0
182	101	3	25-29	rural	1	no education	yes	catholic	middle	yes	husband/partner	primary	yes	yes	no	yes	no	no	3020822	never	never	never	never	never	never	never	never	never		never	never	never	never		never afraid	product not used	Burukinafaso	No	0	0	0	3.020822
182	111	3	35-39	rural	1	no education	yes	catholic	poorer	no	husband/partner	no education	yes	yes	no	yes	no	yes	3020822	never	never	never	never	never	never	never	never	never		never	never	never	never		never afraid	product not used	Burukinafaso	No	0	0	0	3.020822
183	3	2	35-39	rural	1	no education	yes	muslim	middle	no	joint decision	no education	yes	no	no	no	no	no																		product not used	Burukinafaso	No	0	0	0
183	24	2	35-39	rural	1	no education	no	muslim	middle	no	joint decision	no education	yes	yes	yes	yes	yes	no	1287390	never	never	sometimes	never	never	never	never	never	never		never	never	never	never		never afraid	product not used	Burukinafaso	No	0	0	0	1.28739
183	24	6	20-24	rural	1	no education	no	muslim	middle	no	joint decision	no education	yes	yes	no	yes	no	no																		product not used	Burukinafaso	No	0	0	0
183	34	2	35-39	rural	1	no education	yes	muslim	richer	yes	joint decision	no education	yes	no	no	no	no	no	641596	never	never	never	never	never	never	never	never	never		never	never	never	never		never afraid	product not used	Burukinafaso	No	0	0	0	.64159602
183	44	4	30-34	rural	2	no education	yes	muslim	richer	no	joint decision	no education	no	no	yes	yes	no	no	1287390	never	never	sometimes	never	never	never	never	never	never		never	never	never	never		sometimes afraid	product not used	Burukinafaso	No	0	0	0	1.28739
183	44	5	30-34	rural	2	no education	yes	muslim	richer	no	respondent	no education	no	yes	yes	yes	yes	no																		product not used	Burukinafaso	No	0	0	0
183	74	3	20-24	rural	2	secondary	no	muslim	richer	no	husband/partner	secondary	no	yes	yes	yes	don't know	no																		product not used	Burukinafaso	No	0	0	0
183	84	2	40-44	rural	1	no education	yes	muslim	richer	no	joint decision	no education	yes	no	no	yes	yes	no																		product not used	Burukinafaso	No	0	0	0
183	84	3	40-44	rural	1	no education	yes	muslim	richer	no	joint decision	no education	yes	yes	yes	yes	yes	no	1287390	never	never	never	never	never	never	never	never	never		never	never	never	never		sometimes afraid	product not used	Burukinafaso	No	0	0	0	1.28739
183	104	3	20-24	rural	2	no education	yes	muslim	middle	no	husband/partner	secondary	no	yes	yes	yes	no	no																		product not used	Burukinafaso	No	0	0	0
183	124	2	35-39	rural	1	no education	no	muslim	poorest	no	joint decision	no education	no	yes	yes	yes	no	no	2658885	sometimes	yes, but not in the last 12 months	sometimes	never	never	never	never	never	never		never	never	never	never		sometimes afraid	product not used	Burukinafaso	No	0	0	0	2.658885
184	16	3	35-39	rural	1	no education	yes	muslim	poorest	no	joint decision	no education	yes	yes	yes	yes	yes	yes	1064288	never	never	never	never	never	never	never	never	never		never	never	never	never		sometimes afraid	product not used	Burukinafaso	No	0	0	0	1.064288
184	25	3	35-39	rural	1	no education	yes	catholic	poorer	no	husband/partner	no education	yes	no	yes	yes	no	no	2135538	sometimes	yes, but not in the last 12 months	sometimes	yes, but not in the last 12 months	never	yes, but not in the last 12 months	never	never	never		never	never	yes, but not in the last 12 months	never		sometimes afraid	product not used	Burukinafaso	No	0	0	0	2.1355381
184	34	2	25-29	rural	1	no education	no	muslim	middle	no	husband/partner	no education	yes	yes	yes	yes	yes	no																		product not used	Burukinafaso	No	0	0	0
184	44	2	20-24	rural	1	no education	no	muslim	middle	no	husband/partner	no education	yes	yes	yes	yes	yes	no	1064288	sometimes	never	sometimes	never	yes, but not in the last 12 months	never	never	never	never		never	never	yes, but not in the last 12 months	never		sometimes afraid	product not used	Burukinafaso	No	0	0	0	1.064288
184	53	4	20-24	rural	3	secondary	no	catholic	middle	no	joint decision	secondary	yes	yes	yes	yes	no	no																		product not used	Burukinafaso	No	0	0	0
184	71	6	25-29	rural	1	no education	no	catholic	poorest	yes	husband/partner	no education	yes	yes	yes	yes	no	no	2135538	never	never	sometimes	yes, but not in the last 12 months	never	never	never	never	never		never	never	never	never		sometimes afraid	product not used	Burukinafaso	No	0	0	0	2.1355381
184	71	5	40-44	rural	1	no education	no	catholic	poorest	no	respondent	no education	yes	yes	yes	yes	yes	yes																		product not used	Burukinafaso	No	0	0	0
184	80	6	15-19	rural	4	no education	no	muslim	poorest	no	husband/partner	no education	yes	yes	yes	yes	yes	yes	1064288	never	never	never	never	never	never	never	never	never		never	never	never	never		sometimes afraid	product not used	Burukinafaso	No	0	0	0	1.064288
184	89	2	40-44	rural	1	no education	yes	catholic	middle	no	joint decision	no education	yes	yes	yes	yes	no	no	1064288	never	never	yes, but not in the last 12 months	never	yes, but not in the last 12 months	never	yes, but not in the last 12 months	never	never		never	never	yes, but not in the last 12 months	never		sometimes afraid	product not used	Burukinafaso	No	0	0	0	1.064288
184	117	3	40-44	rural	1	no education	no	catholic	middle	no	joint decision	no education	yes	yes	yes	yes	yes	yes	2135538	never	never	never	never	never	never	never	never	never		never	never	never	never		sometimes afraid	product not used	Burukinafaso	No	0	0	0	2.1355381
184	117	4	25-29	rural	1	no education	no	catholic	middle	no	respondent	no education	yes	yes	yes	yes	yes	yes																		product not used	Burukinafaso	No	0	0	0
185	9	3	25-29	rural	1	no education	no	muslim	poorer	no	respondent	no education	yes	yes	yes	yes	yes	yes	872378	often	never	never	never	never	never	never	never	never		never	never	never	never		sometimes afraid	6	Burukinafaso		0	0	1	.87237799
185	36	2	20-24	rural	1	no education	no	muslim	poorer	no	husband/partner	secondary	yes	no	no	no	no	no	872378	never	never	never	never	never	never	never	never	never		never	never	never	never		sometimes afraid	product not used	Burukinafaso	No	0	0	0	.87237799
185	50	1	20-24	rural	3	no education	no	muslim	middle	no	husband/partner	no education	yes	no	no	yes	no	no	872378	never	never	yes, but not in the last 12 months	never	never	never	never	never	never		never	never	never	never		never afraid	product not used	Burukinafaso	No	0	0	0	.87237799
185	63	2	40-44	rural	1	no education	no	catholic	poorer	no	husband/partner	no education	yes	no	no	no	no	no	1750462	yes, but not in the last 12 months	yes, but not in the last 12 months	yes, but not in the last 12 months	yes, but not in the last 12 months	never	never	never	never	never		never	never	never	never		never afraid	product not used	Burukinafaso	No	0	0	0	1.7504621
185	77	2	45-49	rural	1	no education	yes	muslim	poorer	no	husband/partner	secondary	yes	no	no	no	no	no																		product not used	Burukinafaso	No	0	0	0
185	77	5	15-19	rural	1	secondary	yes	muslim	poorer	no	husband/partner	secondary	yes	no	no	no	no	no																		product not used	Burukinafaso	No	0	0	0
185	77	4	20-24	rural	1	primary	yes	muslim	poorer	no	respondent	no education	yes	yes	yes	yes	no	yes	2698426	never	never	never	never	never	never	never	never	never		never	never	never	never		never afraid	product not used	Burukinafaso	No	0	0	0	2.698426
185	90	2	45-49	rural	1	no education	yes	muslim	poorer	no	husband/partner	no education	no	yes	yes	no	no	no																		product not used	Burukinafaso	No	0	0	0
185	104	5	20-24	rural	3	no education	yes	muslim	richer	yes	joint decision	no education	yes	yes	yes	yes	yes	yes																		4	Burukinafaso		0	0	0
185	117	2	40-44	rural	1	no education	yes	muslim	middle	no	husband/partner	no education	no	no	no	yes	no	no	872378	never	never	sometimes	never	never	never	never	never	never		never	never	never	never		never afraid	product not used	Burukinafaso	No	0	0	0	.87237799
185	131	2	45-49	rural	1	no education	yes	muslim	poorer	no	respondent	no education	no	yes	no	yes	no	no																		product not used	Burukinafaso	No	0	0	0
185	131	3	25-29	rural	1	no education	yes	muslim	poorer	no	joint decision	no education	yes	yes	yes	no	no	no	1750462	never	never	sometimes	never	never	never	never	never	never		never	never	never	never		sometimes afraid	product not used	Burukinafaso	No	0	0	0	1.7504621
185	145	4	35-39	rural	1	no education	yes	muslim	poorer	no	other	no education	yes	yes	yes	yes	yes	no																		product not used	Burukinafaso	No	0	0	0
185	145	3	35-39	rural	1	no education	yes	muslim	poorer	no	husband/partner	no education	no	yes	no	yes	no	no	2698426	yes, but not in the last 12 months	never	yes, but not in the last 12 months	yes, but not in the last 12 months	never	never	never	never	never		never	never	never	never		sometimes afraid	product not used	Burukinafaso	No	0	0	0	2.698426
185	172	2	45-49	rural	1	no education	yes	muslim	richer	no	respondent	no education	yes	yes	yes	yes	no	yes																		product not used	Burukinafaso	No	0	0	0
185	172	5	30-34	rural	3	no education	yes	muslim	richer	no	husband/partner	no education	yes	no	no	no	no	no	2698426	yes, but not in the last 12 months	never	yes, but not in the last 12 months	never	never	never	never	never	never		never	never	never	never		never afraid	product not used	Burukinafaso	No	0	0	0	2.698426
186	11	7	30-34	rural	6	no education	yes	catholic	middle	no	husband/partner	no education	yes	yes	yes	yes	yes	no	1552434	never	never	never	never	never	never	never	never	never		never	never	never	never		sometimes afraid	product not used	Burukinafaso	No	0	0	0	1.552434
186	30	5	20-24	rural	4	secondary	yes	catholic	poorer	no	husband/partner	secondary	yes	don't know	no	no	no	no	1552434	never	never	never	sometimes	sometimes	never	never	never	never		never	never	never	never		sometimes afraid	product not used	Burukinafaso	No	0	0	0	1.552434
186	40	2	30-34	rural	6	no education	no	catholic	poorest	no	respondent	no education	yes	yes	yes	yes	yes	yes																		product not used	Burukinafaso	No	0	0	0
186	50	2	45-49	rural	1	no education	yes	catholic	poorest	no	husband/partner	no education	yes	yes	no	no	no	no	773687	never	never	sometimes	sometimes	yes, but not in the last 12 months	never	never	never	never		never	never	never	never		never afraid	product not used	Burukinafaso	No	0	0	0	.77368701
186	60	2	45-49	rural	1	primary	no	catholic	poorest	no	respondent	no education	no	no	yes	no	no	no	773687	never	never	never	never	never	never	never	never	never		never	never	never	never		never afraid	product not used	Burukinafaso	No	0	0	0	.77368701
186	69	2	20-24	rural	1	no education	yes	catholic	poorer	no	husband/partner	no education	yes	no	no	yes	yes	no	773687	never	never	never	never	never	never	never	never	never		never	never	never	never		never afraid	3	Burukinafaso		0	0	0	.77368701
186	108	2	35-39	rural	1	primary	no	catholic	poorest	no	respondent	no education	yes	no	no	no	no	no																		product not used	Burukinafaso	No	0	0	0
187	31	2	25-29	urban	1	no education	no	catholic	richest	yes	husband/partner	don't know	yes	yes	yes	yes	yes	yes																		product not used	Burukinafaso	No	0	0	0
187	46	2	40-44	urban	1	primary	yes	catholic	richest	yes	husband/partner	secondary	yes	yes	yes	yes	yes	yes	911353	never	never	never	never	never	never	never	never	never		never	never	never	never		never afraid	product not used	Burukinafaso	No	0	0	0	.91135299
187	53	2	30-34	urban	1	secondary	yes	muslim	richest	yes	joint decision	no education	yes	no	yes	yes	no	no																		product not used	Burukinafaso	No	0	0	0
187	68	2	35-39	urban	1	secondary	yes	catholic	richest	yes	respondent	higher	yes	don't know	no	no	no	no																		product not used	Burukinafaso	No	0	0	0
187	75	2	20-24	urban	1	secondary	yes	muslim	richest	yes	joint decision	higher	no	no	no	no	no	no	452376	never	never	never	never	never	never	never	never	never		never	never	never	never		never afraid	product not used	Burukinafaso	No	0	0	0	.45237601
188	13	3	45-49	urban	1	no education	yes	catholic	poorer	no	respondent	no education	yes	yes	yes	yes	no	yes	1071841	never	never	never	never	never	never	never	never	never		never	never	never	never		sometimes afraid	product not used	Burukinafaso	No	0	0	0	1.071841
188	40	3	20-24	urban	1	secondary	yes	protestant	richest	no	husband/partner	higher	no	no	yes	yes	no	yes																		product not used	Burukinafaso	No	0	0	0
188	54	2	40-44	urban	1	secondary	yes	muslim	richest	yes	joint decision	no education	yes	no	no	no	no	no	1071841	often	never	often	never	never	never	never	never	never		never	never	never	never		sometimes afraid	product not used	Burukinafaso	No	0	0	1	1.071841
188	81	2	25-29	urban	1	no education	yes	muslim	richest	yes	joint decision	no education	yes	yes	no	no	no	no	532039	never	never	never	never	never	never	never	never	never		never	never	never	never		never afraid	product not used	Burukinafaso	No	0	0	0	.53203899
188	108	5	45-49	urban	2	no education	yes	muslim	richest	no	respondent	no education	yes	yes	no	no	yes	no																		product not used	Burukinafaso	No	0	0	0
188	108	6	30-34	urban	3	no education	yes	muslim	richest	yes	husband/partner	no education	yes	no	no	no	no	no																		product not used	Burukinafaso	No	0	0	0
188	121	2	30-34	urban	1	no education	no	muslim	richer	yes	joint decision	no education	no	yes	yes	yes	yes	yes	532039	never	never	never	never	never	never	never	never	never		never	never	never	never		sometimes afraid	product not used	Burukinafaso	No	0	0	0	.53203899
188	135	2	25-29	urban	1	secondary	yes	muslim	richest	no	respondent	secondary	yes	yes	yes	yes	yes	yes	532039	often	often	often	sometimes	often	often	often	never	never		often	never	never	sometimes		most of the time afraid	product not used	Burukinafaso	No	1	0	1	.53203899
188	162	6	45-49	urban	1	no education	yes	muslim	richest	yes	husband/partner	no education	yes	yes	yes	yes	yes	yes	532039	yes, but not in the last 12 months	never	yes, but not in the last 12 months	never	never	never	never	never	never		never	never	never	never		sometimes afraid	product not used	Burukinafaso	No	0	0	0	.53203899
188	176	2	20-24	urban	1	no education	yes	muslim	richest	yes	joint decision	no education	yes	yes	yes	yes	yes	no	532039	often	sometimes	often	never	sometimes	never	never	never	never		never	never	never	never		sometimes afraid	product not used	Burukinafaso	No	0	0	1	.53203899
189	16	2	20-24	urban	1	secondary	yes	muslim	richest	yes	husband/partner	secondary	yes	no	yes	yes	no	no	654302	never	never	never	never	never	never	never	never	never		never	never	never	never		never afraid	product not used	Burukinafaso	No	0	0	0	.654302
189	80	7	25-29	urban	6	secondary	no	muslim	richer	no	husband/partner	primary	yes	yes	yes	yes	yes	no	1318151	never	never	never	never	never	never	never	never	never		never	never	never	never		never afraid	product not used	Burukinafaso	No	0	0	0	1.318151
189	113	3	20-24	urban	2	secondary	yes	catholic	richest	no	husband/partner	secondary	yes	no	no	no	no	no	1318151	never	never	sometimes	never	never	never	never	never	never		never	never	never	never		sometimes afraid	product not used	Burukinafaso	No	0	0	0	1.318151
189	129	2	20-24	urban	1	secondary	yes	muslim	richest	yes	husband/partner	secondary	no	no	yes	no	no	no	654302	never	never	never	never	never	never	never	never	never		never	never	never	never		never afraid	product not used	Burukinafaso	No	0	0	0	.654302
189	145	4	15-19	urban	2	primary	yes	catholic	richest	yes	joint decision	primary	yes	no	no	no	no	no	1318151	never	never	never	never	never	never	never	never	never		never	never	never	never		never afraid	4	Burukinafaso		0	0	0	1.318151
190	50	2	20-24	rural	1	no education	yes	muslim	richest	yes	joint decision	no education	yes	no	no	no	no	no	965219	never	never	yes, but not in the last 12 months	never	never	never	never	never	never		never	never	never	never		never afraid	product not used	Burukinafaso	No	0	0	0	.96521902
190	69	3	15-19	rural	1	secondary	yes	muslim	richer	yes	joint decision	no education	no	yes	no	no	yes	yes	1936751	never	never	never	never	never	never	never	never	never		never	never	never	never		sometimes afraid	product not used	Burukinafaso	No	0	0	0	1.936751
190	69	2	20-24	rural	1	no education	yes	muslim	richer	yes	respondent	no education	no	yes	yes	yes	yes	no																		product not used	Burukinafaso	No	0	0	0
190	116	3	15-19	rural	1	primary	yes	muslim	middle	yes	husband/partner	no education	yes	no	no	no	no	no	1936751	never	never	never	never	never	never	never	never	never		never	never	never	never		never afraid	product not used	Burukinafaso	No	0	0	0	1.936751
190	116	2	20-24	rural	1	primary	yes	muslim	middle	yes	husband/partner	no education	yes	no	yes	yes	no	no																		product not used	Burukinafaso	No	0	0	0
191	1	2	20-24	urban	1	secondary	yes	muslim	richest	no	respondent	primary	yes	no	no	no	no	no																		product not used	Burukinafaso	No	0	0	0
191	6	2	45-49	urban	1	no education	yes	muslim	richer	no	husband/partner	no education	yes	no	no	no	no	no	813377	never	never	never	never	never	never	never	never	never		never	never	never	never		sometimes afraid	product not used	Burukinafaso	No	0	0	0	.81337702
191	6	3	20-24	urban	5	no education	yes	muslim	richer	yes	husband/partner	no education	yes	no	no	no	no	no																		product not used	Burukinafaso	No	0	0	0
191	11	2	35-39	urban	1	no education	yes	muslim	middle	no	respondent	no education	yes	no	no	no	no	no	403743	never	never	sometimes	never	never	never	never	never	never		never	never	never	never		sometimes afraid	product not used	Burukinafaso	No	0	0	0	.403743
191	30	2	40-44	urban	1	primary	no	muslim	richer	no	husband/partner	no education	no	no	no	no	no	no	403743	never	never	never	never	never	never	never	never	never		never	never	never	never		sometimes afraid	6	Burukinafaso		0	0	0	.403743
191	35	2	35-39	urban	1	secondary	yes	muslim	richest	yes	joint decision	higher	no	no	no	yes	no	no																		product not used	Burukinafaso	No	0	0	0
191	40	2	30-34	urban	1	no education	no	muslim	richer	yes	husband/partner	no education	no	no	no	yes	no	no	813377	sometimes	yes, but not in the last 12 months	never	never	never	never	never	never	never		never	never	never	never		never afraid	product not used	Burukinafaso	No	0	0	0	.81337702
191	45	5	15-19	urban	1	primary	no	muslim	richest	yes	other	no education	no	yes	yes	yes	yes	yes																		product not used	Burukinafaso	No	0	0	0
191	45	4	30-34	urban	1	primary	no	muslim	richest	yes	husband/partner	no education	no	yes	yes	yes	yes	yes	1605899	never	never	never	never	never	never	never	never	never		never	never	never	never		most of the time afraid	product not used	Burukinafaso	No	0	0	0	1.605899
191	55	2	25-29	urban	1	secondary	no	muslim	richest	no	respondent	no education	yes	yes	yes	yes	yes	yes	813377	never	never	never	never	never	never	never	never	never		never	never	never	never		never afraid	8	Burukinafaso		0	0	0	.81337702
191	60	4	20-24	urban	1	primary	yes	muslim	richer	yes	husband/partner	secondary	yes	no	no	no	no	no																		product not used	Burukinafaso	No	0	0	0
191	60	3	15-19	urban	2	no education	yes	muslim	richer	yes	husband/partner	secondary	yes	no	no	no	no	no	813377	never	never	often	never	never	never	never	never	never		never	never	never	never		sometimes afraid	product not used	Burukinafaso	No	0	0	1	.81337702
192	10	3	30-34	urban	1	no education	yes	muslim	richer	no	husband/partner	no education	no	yes	yes	yes	yes	yes	673665	never	never	yes, but not in the last 12 months	never	never	never	never	never	never		never	never	never	never		sometimes afraid	product not used	Burukinafaso	No	0	0	0	.67366499
192	24	5	30-34	urban	1	no education	yes	muslim	middle	no	respondent	no education	yes	yes	yes	yes	no	no																		product not used	Burukinafaso	No	0	0	0
192	24	6	15-19	urban	2	no education	yes	muslim	middle	no	other	secondary	no	yes	yes	yes	no	no	1357161	never	never	never	never	never	never	never	never	never		never	never	never	never		most of the time afraid	5	Burukinafaso		0	0	0	1.357161
192	38	2	25-29	urban	1	no education	yes	muslim	richer	no	respondent	no education	no	yes	yes	no	no	no	673665	never	never	never	never	never	never	never	never	never		never	never	never	never		sometimes afraid	product not used	Burukinafaso	No	0	0	0	.67366499
192	65	3	25-29	urban	1	no education	no	muslim	richer	yes	husband/partner	no education	yes	yes	no	yes	no	no	673665	never	never	never	never	never	never	never	never	never		never	never	never	never		sometimes afraid	product not used	Burukinafaso	No	0	0	0	.67366499
192	92	3	35-39	urban	1	no education	no	muslim	poorer	no	husband/partner	no education	yes	yes	yes	yes	yes	yes																		product not used	Burukinafaso	No	0	0	0
192	92	2	40-44	urban	1	no education	no	muslim	poorer	no	husband/partner	no education	yes	yes	yes	yes	yes	yes																		product not used	Burukinafaso	No	0	0	0
192	106	2	20-24	urban	1	no education	yes	muslim	richest	no	husband/partner	no education	no	yes	yes	yes	yes	yes	1357161	never	never	never	never	never	never	never	never	never		never	never	never	never		sometimes afraid	product not used	Burukinafaso	No	0	0	0	1.357161
192	106	3	30-34	urban	1	no education	yes	muslim	richest	no	husband/partner	no education	no	yes	yes	yes	no	no																		product not used	Burukinafaso	No	0	0	0
192	147	2	25-29	urban	1	no education	no	muslim	richer	no	joint decision	no education	no	no	no	yes	no	no	673665	never	never	never	never	never	never	never	never	never		never	never	never	never		never afraid	product not used	Burukinafaso	No	0	0	0	.67366499
192	161	3	30-34	urban	1	no education	no	muslim	middle	no	respondent	no education	yes	yes	yes	yes	yes	yes																		product not used	Burukinafaso	No	0	0	0
192	161	2	35-39	urban	1	no education	no	muslim	middle	no	respondent	no education	yes	yes	yes	yes	yes	yes																		product not used	Burukinafaso	No	0	0	0
193	6	2	25-29	urban	1	no education	no	catholic	poorer	yes	respondent	primary	yes	yes	yes	yes	no	no	476863	never	never	never	never	never	never	never	never	never		never	never	never	never		sometimes afraid	product not used	Burukinafaso	No	0	0	0	.476863
193	16	3	30-34	urban	1	primary	no	catholic	middle	no	joint decision	no education	no	yes	yes	yes	no	no																		product not used	Burukinafaso	No	0	0	0
193	26	3	45-49	urban	1	no education	yes	catholic	poorer	no	respondent	no education	yes	yes	yes	yes	no	no	1422553	yes, but not in the last 12 months	yes, but not in the last 12 months	yes, but not in the last 12 months	yes, but not in the last 12 months	yes, but not in the last 12 months	never	never	never	never		never	never	never	never		never afraid	3	Burukinafaso		0	0	0	1.4225529
193	35	2	35-39	urban	1	no education	no	catholic	poorest	no	respondent	no education	yes	yes	yes	yes	yes	no	476863	never	never	never	never	never	never	never	never	never		never	never	never	never		sometimes afraid	product not used	Burukinafaso	No	0	0	0	.476863
193	55	2	30-34	urban	1	no education	no	catholic	poorer	no	husband/partner	no education	yes	no	no	no	no	no	476863	never	never	often	never	never	never	never	never	never		never	never	never	never		never afraid	product not used	Burukinafaso	No	0	0	1	.476863
193	74	2	30-34	urban	1	no education	yes	catholic	poorer	no	husband/partner	no education	yes	yes	yes	yes	yes	no	476863	never	never	never	never	never	never	never	never	never		never	never	never	never		never afraid	product not used	Burukinafaso	No	0	0	0	.476863
193	93	3	40-44	urban	1	no education	yes	catholic	middle	no	husband/partner	primary	no	yes	yes	yes	yes	no	476863	never	never	sometimes	never	never	never	never	never	never		never	never	never	never		sometimes afraid	product not used	Burukinafaso	No	0	0	0	.476863
193	123	2	40-44	urban	1	no education	yes	catholic	poorer	no	husband/partner	no education	no	yes	yes	yes	yes	yes	960685	sometimes	sometimes	often	never	never	never	never	never	never		never	never	never	never		sometimes afraid	product not used	Burukinafaso	No	0	0	1	.96068501
194	1	2	35-39	urban	1	no education	no	muslim	richer	no	husband/partner	no education	yes	yes	no	yes	no	no	714437	yes, but not in the last 12 months	never	sometimes	yes, but not in the last 12 months	never	never	never	never	never		never	never	never	never		never afraid	product not used	Burukinafaso	No	0	0	0	.71443701
194	58	2	45-49	urban	1	no education	no	muslim	richer	no	husband/partner	no education	yes	yes	yes	yes	yes	yes																		product not used	Burukinafaso	No	0	0	0
194	77	2	35-39	urban	1	no education	yes	muslim	richest	yes	husband/partner	no education	yes	no	no	yes	no	no																		product not used	Burukinafaso	No	0	0	0
194	77	3	15-19	urban	1	secondary	yes	muslim	richest	yes	respondent	primary	yes	no	no	yes	no	no	1439298	never	never	never	never	never	never	never	never	never		never	never	never	never		never afraid	product not used	Burukinafaso	No	0	0	0	1.439298
194	96	2	30-34	urban	1	no education	yes	muslim	middle	no	respondent	no education	no	yes	yes	yes	yes	yes	714437	often	often	often	often	often	often	often	often	often		never	never	often	never		most of the time afraid	10	Burukinafaso		1	1	1	.71443701
194	134	2	25-29	urban	1	no education	yes	muslim	richer	no	respondent	primary	yes	no	no	no	no	no	714437	yes, but not in the last 12 months	never	sometimes	never	never	never	never	never	never		never	never	never	never		never afraid	product not used	Burukinafaso	No	0	0	0	.71443701
194	153	2	20-24	urban	1	no education	no	muslim	richer	no	joint decision	no education	yes	yes	no	yes	no	no	714437	never	never	yes, but not in the last 12 months	yes, but not in the last 12 months	never	never	never	never	never		never	never	never	never		never afraid	product not used	Burukinafaso	No	0	0	0	.71443701
194	172	2	30-34	urban	1	no education	yes	muslim	richer	yes	respondent	no education	no	yes	yes	yes	yes	yes	714437	never	never	never	never	never	never	never	never	never		never	never	never	never		sometimes afraid	4	Burukinafaso		0	0	0	.71443701
195	18	3	35-39	rural	1	no education	no	catholic	poorer	yes	respondent	no education	no	yes	yes	yes	yes	yes	1651006	sometimes	never	sometimes	never	never	never	never	never	never		never	never	never	never		sometimes afraid	product not used	Burukinafaso	No	0	0	0	1.651006
195	18	2	45-49	rural	1	no education	no	muslim	poorer	no	joint decision	no education	no	yes	yes	yes	yes	yes																		product not used	Burukinafaso	No	0	0	0
195	21	2	35-39	rural	1	no education	no	muslim	poorest	no	joint decision	no education	no	yes	yes	yes	yes	yes	822812	never	never	sometimes	never	never	never	never	never	never		never	never	never	never		sometimes afraid	product not used	Burukinafaso	No	0	0	0	.82281202
195	33	2	25-29	rural	1	no education	yes	muslim	poorer	no	joint decision	no education	yes	yes	yes	yes	yes	yes	822812	sometimes	never	often	never	often	sometimes	never	never	never		never	never	never	never		sometimes afraid	product not used	Burukinafaso	No	1	0	1	.82281202
196	28	3	40-44	rural	1	no education	no	muslim	poorest	no	respondent	no education	yes	don't know	yes	yes	yes	no	910968	often	never	sometimes	never	never	never	never	never	never		never	never	never	never		sometimes afraid	product not used	Burukinafaso	No	0	0	1	.91096801
196	57	2	30-34	rural	1	no education	no	muslim	poorest	no	respondent	no education	no	yes	yes	yes	yes	no	910968	often	often	sometimes	never	never	never	never	never	never		never	never	never	never		sometimes afraid	product not used	Burukinafaso	No	0	0	1	.91096801
196	66	3	40-44	rural	1	no education	no	catholic	poorest	no	husband/partner	no education	no	yes	yes	yes	yes	no	1827895	sometimes	often	often	often	often	never	never	never	never		often	never	never	never		most of the time afraid	product not used	Burukinafaso	No	1	0	1	1.827895
196	66	2	30-34	rural	1	no education	no	catholic	poorest	no	respondent	no education	no	no	no	no	no	no																		product not used	Burukinafaso	No	0	0	0
196	76	2	35-39	rural	1	no education	yes	catholic	poorest	no	respondent	no education	no	yes	yes	yes	yes	yes	1827895	yes, but not in the last 12 months	never	often	never	yes, but not in the last 12 months	never	never	never	never		never	never	never	never		never afraid	product not used	Burukinafaso	No	0	0	1	1.827895
196	76	3	25-29	rural	1	no education	yes	muslim	poorest	no	respondent	no education	no	no	yes	yes	no	no																		product not used	Burukinafaso	No	0	0	0
196	95	2	35-39	rural	1	no education	no	muslim	poorer	no	respondent	no education	yes	no	yes	yes	yes	no	910968	never	never	never	never	never	never	never	never	never		never	never	never	never		sometimes afraid	product not used	Burukinafaso	No	0	0	0	.91096801
196	105	3	35-39	rural	1	no education	no	muslim	poorest	no	joint decision	no education	yes	no	yes	yes	no	yes	910968	never	never	never	never	never	never	never	never	never		never	never	never	never		never afraid	product not used	Burukinafaso	No	0	0	0	.91096801
197	53	3	15-19	rural	1	no education	no	muslim	middle	no	husband/partner	secondary	no	yes	yes	yes	yes	yes	1694077	never	never	never	never	never	never	never	never	never		never	never	never	never		sometimes afraid	product not used	Burukinafaso	No	0	0	0	1.694077
197	53	2	20-24	rural	1	primary	no	muslim	middle	no	joint decision	primary	yes	no	yes	no	yes	no																		product not used	Burukinafaso	No	0	0	0
197	62	3	25-29	rural	1	secondary	yes	catholic	middle	no	other	no education	yes	yes	no	no	no	no	844277	never	never	never	never	never	never	never	never	never		never	never	never	never		sometimes afraid	product not used	Burukinafaso	No	0	0	0	.84427702
197	81	2	35-39	rural	1	no education	no	catholic	middle	no	husband/partner	no education	no	no	no	no	yes	no	844277	never	never	sometimes	never	sometimes	never	never	never	never		never	never	sometimes	never		sometimes afraid	product not used	Burukinafaso	No	0	0	0	.84427702
197	117	3	20-24	rural	1	primary	no	muslim	middle	no	husband/partner	no education	yes	yes	yes	yes	yes	no	1694077	never	never	never	never	never	never	never	never	never		never	never	never	never		most of the time afraid	product not used	Burukinafaso	No	0	0	0	1.694077
197	117	2	20-24	rural	1	primary	no	protestant	middle	yes	respondent	no education	yes	no	no	no	no	no																		product not used	Burukinafaso	No	0	0	0
198	3	2	20-24	rural	1	no education	no	muslim	poorer	no	respondent	no education	no	yes	yes	no	don't know	no	1746255	never	never	sometimes	never	never	never	never	never	never		never	never	never	never		sometimes afraid	product not used	Burukinafaso	No	0	0	0	1.746255
198	12	3	20-24	rural	1	no education	no	muslim	poorest	no	respondent	no education	no	yes	no	yes	yes	no																		product not used	Burukinafaso	No	0	0	0
198	12	2	30-34	rural	1	no education	no	muslim	poorest	no	joint decision	no education	no	yes	no	no	yes	no	1746255	sometimes	often	often	sometimes	sometimes	sometimes	sometimes	never	never		never	never	never	never		most of the time afraid	product not used	Burukinafaso	No	0	0	1	1.746255
198	29	2	25-29	rural	1	no education	no	muslim	poorest	no	respondent	no education	no	yes	yes	yes	yes	no	870281	never	never	never	never	never	never	never	never	never		never	never	never	never		never afraid	product not used	Burukinafaso	No	0	0	0	.87028098
198	46	3	40-44	rural	1	no education	yes	muslim	poorest	no	respondent	no education	no	no	no	no	no	no	1746255	often	never	often	never	never	never	never	never	never		never	never	never	never		sometimes afraid	product not used	Burukinafaso	No	0	0	1	1.746255
198	54	2	15-19	rural	1	primary	no	muslim	poorest	no	joint decision	no education	yes	no	no	no	no	no	870281	never	never	never	never	never	never	never	never	never		never	never	never	never		sometimes afraid	product not used	Burukinafaso	No	0	0	0	.87028098
198	63	2	30-34	rural	1	no education	no	muslim	poorest	no	joint decision	no education	yes	no	no	no	no	no	870281	never	never	never	never	never	never	never	never	never		never	never	never	never		sometimes afraid	product not used	Burukinafaso	No	0	0	0	.87028098
198	80	2	20-24	rural	1	no education	yes	muslim	poorest	no	husband/partner	primary	no	no	no	no	no	no	870281	never	never	sometimes	never	never	never	never	never	never		never	never	never	never		sometimes afraid	product not used	Burukinafaso	No	0	0	0	.87028098
198	96	3	20-24	rural	1	no education	yes	muslim	poorest	no	respondent	secondary	yes	yes	yes	yes	yes	no																		product not used	Burukinafaso	No	0	0	0
198	105	3	30-34	rural	1	no education	no	muslim	poorest	no	joint decision	no education	no	yes	yes	yes	no	no																		4	Burukinafaso		0	0	0
198	105	2	35-39	rural	1	no education	no	muslim	poorest	no	respondent	no education	no	yes	yes	yes	yes	no	1746255	often	sometimes	sometimes	often	sometimes	never	often	never	never		never	never	sometimes	never		most of the time afraid	4	Burukinafaso		1	0	1	1.746255
199	2	2	35-39	urban	1	no education	no	muslim	poorest	no	joint decision	no education	yes	no	no	no	no	no	356165	never	never	often	never	never	never	never	never	never		never	never	never	never		never afraid	product not used	Burukinafaso	No	0	0	1	.35616499
199	10	2	15-19	urban	1	no education	no	muslim	poorer	no	respondent	secondary	no	yes	no	yes	yes	no	717527	sometimes	never	never	never	never	never	never	never	never		never	never	never	never		never afraid	product not used	Burukinafaso	No	0	0	0	.71752697
199	66	2	30-34	urban	1	primary	no	muslim	middle	no	joint decision	secondary	no	no	no	no	no	no	356165	never	never	never	never	never	never	never	never	never		never	never	never	never		sometimes afraid	product not used	Burukinafaso	No	0	0	0	.35616499
199	82	2	35-39	urban	1	no education	yes	catholic	middle	no	respondent	no education	yes	no	no	no	no	no	356165	never	sometimes	never	never	never	never	never	never	never		never	never	never	never		sometimes afraid	product not used	Burukinafaso	No	0	0	0	.35616499
199	90	2	30-34	urban	1	primary	no	muslim	poorest	no	joint decision	no education	yes	no	no	no	no	no	356165	never	never	never	never	never	never	never	never	never		never	never	never	never		sometimes afraid	product not used	Burukinafaso	No	0	0	0	.35616499
199	97	2	45-49	urban	1	no education	yes	muslim	poorest	no	respondent	no education	yes	no	no	no	no	no	1062493	never	never	never	never	never	never	never	never	never		never	never	never	never		sometimes afraid	product not used	Burukinafaso	No	0	0	0	1.062493
200	12	2	25-29	rural	1	no education	no	muslim	poorest	no	husband/partner	no education	no	yes	yes	yes	yes	no	710610	never	never	never	never	never	never	never	never	never		never	never	never	never		sometimes afraid	product not used	Burukinafaso	No	0	0	0	.71060997
200	27	2	40-44	rural	1	no education	no	muslim	poorest	no	respondent	no education	no	yes	yes	no	yes	no	1425869	never	never	never	never	never	never	never	never	never		never	never	never	never		most of the time afraid	product not used	Burukinafaso	No	0	0	0	1.425869
200	56	2	35-39	rural	1	primary	no	muslim	poorest	no	respondent	no education	yes	no	no	no	no	no	710610	never	never	never	never	never	never	never	never	never		never	never	never	never		sometimes afraid	product not used	Burukinafaso	No	0	0	0	.71060997
200	64	2	25-29	rural	1	no education	no	muslim	poorest	no	other	no education	no	yes	yes	yes	no	no	710610	never	never	never	never	never	never	never	never	never		never	never	never	never		most of the time afraid	product not used	Burukinafaso	No	0	0	0	.71060997
200	71	2	35-39	rural	1	no education	yes	muslim	poorest	no	husband/partner	no education	yes	no	no	no	no	no																		product not used	Burukinafaso	No	0	0	0
202	10	2	35-39	rural	1	primary	no	catholic	richer	yes	respondent	no education	yes	no	no	no	no	no	808626	never	sometimes	sometimes	never	yes, but not in the last 12 months	never	yes, but not in the last 12 months	never	never		often	never	never	never		most of the time afraid	product not used	Burukinafaso	No	1	0	0	.808626
202	19	2	15-19	rural	1	no education	no	catholic	poorer	no	respondent	no education	no	yes	yes	yes	yes	yes	808626	never	never	never	never	never	never	never	never	never		never	never	never	never		sometimes afraid	product not used	Burukinafaso	No	0	0	0	.808626
202	28	2	40-44	rural	1	no education	no	catholic	poorest	no	respondent	primary	yes	no	no	no	no	no	808626	yes, but not in the last 12 months	often	often	never	yes, but not in the last 12 months	never	never	never	never		yes, but not in the last 12 months	never	never	never		sometimes afraid	product not used	Burukinafaso	No	0	0	1	.808626
202	36	2	15-19	rural	1	no education	yes	muslim	middle	no	husband/partner	no education	yes	yes	no	yes	no	no																		product not used	Burukinafaso	No	0	0	0
202	45	2	25-29	rural	1	primary	no	catholic	poorest	yes	other	no education	yes	no	no	no	no	no	808626	never	never	never	never	never	never	never	never	never		never	never	never	never		sometimes afraid	product not used	Burukinafaso	No	0	0	0	.808626
202	63	6	15-19	rural	3	no education	no	muslim	middle	no	respondent	no education	no	yes	yes	no	yes	no																		product not used	Burukinafaso	No	0	0	0
202	80	2	45-49	rural	1	no education	no	catholic	poorer	no	husband/partner	no education	yes	yes	yes	yes	yes	no	808626	never	never	never	never	never	never	never	never	never		never	never	never	never		sometimes afraid	product not used	Burukinafaso	No	0	0	0	.808626
202	89	2	20-24	rural	1	primary	no	catholic	poorest	no	husband/partner	no education	yes	yes	yes	yes	yes	no	808626	never	never	never	never	sometimes	never	never	never	never		never	never	never	never		most of the time afraid	product not used	Burukinafaso	No	0	0	0	.808626
202	98	2	35-39	rural	1	no education	no	muslim	poorest	no	respondent	primary	yes	no	no	no	no	no	808626	sometimes	sometimes	sometimes	never	never	never	never	never	never		never	never	never	never		sometimes afraid	product not used	Burukinafaso	No	0	0	0	.808626
202	107	2	15-19	rural	1	no education	no	muslim	poorest	no	other	secondary	no	yes	yes	yes	yes	no	808626	never	never	often	never	never	never	never	never	never		never	never	never	never		never afraid	product not used	Burukinafaso	No	0	0	1	.808626
203	4	5	15-19	rural	4	no education	yes	muslim	poorest	no	joint decision	no education	no	yes	yes	yes	yes	yes																		product not used	Burukinafaso	No	0	0	0
203	14	2	40-44	rural	1	no education	yes	muslim	poorest	no	joint decision	no education	yes	no	no	no	no	no	865739	never	never	never	never	never	never	never	never	never		never	never	never	never		sometimes afraid	product not used	Burukinafaso	No	0	0	0	.86573899
203	23	2	30-34	rural	1	no education	no	muslim	middle	no	joint decision	no education	yes	yes	yes	yes	yes	no	1737141	never	never	sometimes	never	never	never	never	never	never		never	never	never	never		sometimes afraid	product not used	Burukinafaso	No	0	0	0	1.737141
203	23	3	25-29	rural	1	no education	no	muslim	middle	no	joint decision	no education	yes	yes	yes	yes	yes	no																		product not used	Burukinafaso	No	0	0	0
203	32	2	25-29	rural	1	no education	no	muslim	poorest	no	respondent	no education	no	yes	yes	yes	yes	no	865739	never	never	often	never	never	never	never	never	never		often	never	never	never		most of the time afraid	product not used	Burukinafaso	No	1	0	1	.86573899
203	42	2	15-19	rural	1	primary	no	muslim	middle	no	husband/partner	primary	yes	no	no	no	no	no	865739	never	never	never	never	never	never	never	never	never		never	never	never	never		sometimes afraid	product not used	Burukinafaso	No	0	0	0	.86573899
203	51	2	20-24	rural	1	no education	no	muslim	poorest	no	joint decision	no education	yes	yes	yes	yes	yes	yes	865739	never	never	never	never	never	never	never	never	never		never	never	never	never		never afraid	product not used	Burukinafaso	No	0	0	0	.86573899
203	60	2	35-39	rural	1	no education	no	muslim	middle	yes	husband/partner	primary	yes	yes	yes	yes	yes	yes	865739	often	sometimes	often	often	yes, but not in the last 12 months	yes, but not in the last 12 months	never	never	never		sometimes	never	never	sometimes		sometimes afraid	product not used	Burukinafaso	No	1	0	1	.86573899
203	70	3	15-19	rural	1	primary	yes	muslim	middle	yes	respondent	no education	no	yes	yes	yes	yes	no																		product not used	Burukinafaso	No	0	0	0
203	70	2	35-39	rural	1	no education	yes	muslim	middle	no	respondent	no education	no	yes	yes	yes	yes	no	3587769	never	never	sometimes	never	never	never	never	never	never		never	never	never	never		sometimes afraid	product not used	Burukinafaso	No	0	0	0	3.587769
203	79	2	25-29	rural	1	no education	yes	muslim	poorer	no	respondent	no education	yes	yes	yes	yes	yes	no	1737141	never	never	never	never	never	never	never	never	never		never	never	never	never		sometimes afraid	product not used	Burukinafaso	No	0	0	0	1.737141
203	88	2	25-29	rural	1	no education	yes	muslim	middle	no	husband/partner	no education	no	yes	yes	yes	no	no	865739	never	never	never	never	never	never	never	never	never		never	never	never	never		sometimes afraid	product not used	Burukinafaso	No	0	0	0	.86573899
203	97	2	35-39	rural	1	no education	no	muslim	middle	no	respondent	no education	no	yes	yes	yes	yes	no																		7	Burukinafaso		0	0	0
203	107	2	30-34	rural	1	no education	yes	muslim	poorer	no	respondent	no education	yes	yes	yes	yes	yes	yes																		1	Burukinafaso	Yes	0	0	0
203	116	5	15-19	rural	1	no education	no	muslim	poorer	no	other	no education	no	no	no	no	no	no	865739	never	never	never	never	never	never	never	never	never		never	never	never	never		sometimes afraid	product not used	Burukinafaso	No	0	0	0	.86573899
204	9	9	20-24	rural	3	no education	no	catholic	richer	yes	husband/partner	secondary	no	yes	yes	yes	yes	no	2983779	never	never	never	never	never	never	never	never	never		never	never	never	never		most of the time afraid	10	Burukinafaso		0	0	0	2.983779
204	35	2	35-39	rural	1	no education	yes	muslim	richer	no	husband/partner	no education	no	no	no	no	no	no	978654	never	never	never	never	never	never	never	never	never		never	never	never	never		sometimes afraid	product not used	Burukinafaso	No	0	0	0	.97865403
204	43	2	20-24	rural	1	primary	not a dejure resident	muslim	middle	no	husband/partner	secondary	no	no	no	no	no	no	978654	never	never	never	never	never	never	never	never	never		never	never	never	never		sometimes afraid	product not used	Burukinafaso	No	0	0	0	.97865403
204	69	3	20-24	rural	1	secondary	no	muslim	richer	yes	husband/partner	no education	no	no	no	no	no	no																		product not used	Burukinafaso	No	0	0	0
204	69	2	30-34	rural	1	no education	no	muslim	richer	no	husband/partner	no education	no	no	no	no	yes	no	2983779	never	never	never	never	never	never	never	never	never		never	never	never	never		sometimes afraid	product not used	Burukinafaso	No	0	0	0	2.983779
204	86	2	35-39	rural	1	primary	no	muslim	middle	no	husband/partner	no education	no	no	no	no	no	no	978654	never	never	never	never	never	never	never	never	never		never	never	never	never		sometimes afraid	product not used	Burukinafaso	No	0	0	0	.97865403
204	95	2	25-29	rural	1	no education	no	muslim	poorer	no	husband/partner	no education	no	no	no	no	yes	no																		product not used	Burukinafaso	No	0	0	0
204	112	2	20-24	rural	1	no education	no	muslim	richer	no	husband/partner	no education	no	no	no	no	no	no	978654	never	never	never	never	often	never	never	never	never		never	never	never	never		most of the time afraid	product not used	Burukinafaso	No	1	0	0	.97865403
205	3	2	25-29	rural	1	no education	yes	muslim	middle	no	other	no education	no	no	no	no	no	no	474034	never	never	never	never	never	never	never	never	never		never	never	never	never		never afraid	product not used	Burukinafaso	No	0	0	0	.47403401
205	25	2	15-19	rural	1	no education	yes	muslim	middle	no	husband/partner	no education	no	no	no	no	no	no	474034	never	never	never	never	never	never	never	never	never		never	never	never	never		never afraid	product not used	Burukinafaso	No	0	0	0	.47403401
205	32	3	25-29	rural	1	no education	no	muslim	poorest	yes	respondent	no education	no	no	no	no	no	no																		product not used	Burukinafaso	No	0	0	0
205	32	2	45-49	rural	1	no education	no	muslim	poorest	no	respondent	no education	no	yes	yes	yes	yes	yes																		product not used	Burukinafaso	No	0	0	0
205	46	3	35-39	rural	1	no education	no	muslim	poorer	yes	respondent	no education	yes	no	yes	yes	yes	no	967842	never	never	never	never	never	never	never	never	never		never	never	never	never		never afraid	product not used	Burukinafaso	No	0	0	0	.96784198
205	46	2	40-44	rural	1	no education	no	muslim	poorer	no	husband/partner	no education	yes	no	yes	yes	no	no																		product not used	Burukinafaso	No	0	0	0
205	53	8	40-44	rural	1	no education	no	muslim	poorer	no	husband/partner	no education	yes	no	yes	yes	no	no	1445262	never	never	sometimes	never	never	never	never	never	never		never	never	never	never		never afraid	product not used	Burukinafaso	No	0	0	0	1.445262
205	53	2	45-49	rural	1	no education	no	muslim	poorer	no	husband/partner	no education	yes	yes	yes	yes	no	no																		product not used	Burukinafaso	No	0	0	0
205	53	11	15-19	rural	1	no education	no	muslim	poorer	no	husband/partner	no education	yes	no	yes	yes	no	no																		product not used	Burukinafaso	No	0	0	0
205	68	2	30-34	rural	1	no education	yes	muslim	poorer	no	husband/partner	no education	no	no	yes	no	yes	no	967842	sometimes	never	sometimes	never	often	never	never	never	never		never	never	never	never		sometimes afraid	product not used	Burukinafaso	No	1	0	0	.96784198
205	68	6	25-29	rural	1	no education	yes	muslim	poorer	no	respondent	no education	no	yes	no	no	yes	no																		product not used	Burukinafaso	No	0	0	0
205	82	2	35-39	rural	1	no education	no	muslim	middle	no	respondent	no education	no	no	no	yes	yes	no	474034	never	never	sometimes	never	sometimes	never	never	never	never		never	never	never	never		most of the time afraid	product not used	Burukinafaso	No	0	0	0	.47403401
206	3	2	30-34	rural	1	no education	yes	muslim	middle	yes	joint decision	no education	yes	yes	yes	yes	yes	yes	1019952	never	never	never	never	never	never	never	never	never		never	never	never	never		never afraid	product not used	Burukinafaso	No	0	0	0	1.0199521
206	15	2	15-19	rural	1	no education	no	muslim	poorest	no	husband/partner	no education	no	no	no	no	no	no	1019952	never	never	never	never	never	never	never	never	never		never	never	never	never		sometimes afraid	product not used	Burukinafaso	No	0	0	0	1.0199521
206	27	5	25-29	rural	2	no education	yes	muslim	middle	no	husband/partner	no education	yes	no	no	no	no	no																		6	Burukinafaso		0	0	0
206	27	3	35-39	rural	2	no education	yes	muslim	middle	no	respondent	no education	yes	no	yes	yes	yes	no	3109692	never	never	never	never	never	never	never	never	never		never	never	never	never		sometimes afraid	6	Burukinafaso		0	0	0	3.1096921
206	27	4	30-34	rural	2	primary	yes	muslim	middle	no	respondent	no education	yes	yes	no	no	no	yes																		6	Burukinafaso		0	0	0
206	39	2	45-49	rural	1	no education	no	muslim	poorest	yes	husband/partner	primary	yes	yes	yes	yes	no	no																		product not used	Burukinafaso	No	0	0	0
206	51	3	45-49	rural	1	no education	yes	muslim	poorer	no	husband/partner	no education	no	no	no	no	no	no																		product not used	Burukinafaso	No	0	0	0
206	51	4	20-24	rural	1	no education	yes	muslim	poorer	yes	husband/partner	primary	no	yes	yes	yes	yes	yes																		product not used	Burukinafaso	No	0	0	0
206	63	2	25-29	rural	1	no education	no	muslim	poorer	no	respondent	no education	yes	no	no	yes	no	no	2082452	never	never	never	never	never	never	never	never	never		never	never	never	never		never afraid	5	Burukinafaso		0	0	0	2.0824521
206	63	8	20-24	rural	9	no education	no	muslim	poorer	no	respondent	no education	yes	no	no	yes	no	no																		10	Burukinafaso		0	0	0
206	74	2	40-44	rural	1	no education	yes	muslim	poorer	no	joint decision	no education	no	yes	yes	no	yes	no																		product not used	Burukinafaso	No	0	0	0
206	98	2	25-29	rural	1	no education	yes	muslim	poorer	no	husband/partner	no education	no	no	no	no	no	no	1019952	never	never	never	never	never	never	never	never	never		never	never	never	never		sometimes afraid	not every day	Burukinafaso		0	0	0	1.0199521
206	110	2	35-39	rural	1	no education	no	muslim	middle	yes	husband/partner	no education	no	no	yes	yes	yes	yes	1019952	never	never	never	never	never	never	never	never	never		never	never	never	never		sometimes afraid	4	Burukinafaso		0	0	0	1.0199521
206	122	2	40-44	rural	1	no education	no	muslim	poorer	no	husband/partner	no education	no	no	no	no	no	no	1019952	never	never	never	never	never	never	never	never	never		never	never	never	never		sometimes afraid	product not used	Burukinafaso	No	0	0	0	1.0199521
207	20	4	25-29	rural	3	secondary	no	protestant	poorer	yes	husband/partner	primary	no	no	no	no	no	no	805724	never	sometimes	never	never	never	never	never	never	never		never	never	never	never		most of the time afraid	product not used	Burukinafaso	No	0	0	0	.80572402
207	43	2	35-39	rural	1	no education	no	muslim	poorest	no	joint decision	no education	no	no	no	no	yes	no																		product not used	Burukinafaso	No	0	0	0
207	66	2	30-34	rural	1	no education	no	catholic	poorest	no	respondent	primary	yes	no	no	no	no	no	805724	never	never	never	never	never	never	never	never	never		never	never	never	never		sometimes afraid	product not used	Burukinafaso	No	0	0	0	.80572402
207	77	4	25-29	rural	1	no education	no	catholic	poorest	no	husband/partner	no education	no	no	no	yes	no	no	805724	never	never	sometimes	never	never	never	never	never	never		never	never	never	never		sometimes afraid	product not used	Burukinafaso	No	0	0	0	.80572402
208	22	2	35-39	urban	1	primary	yes	catholic	richer	no	respondent	primary	yes	no	no	no	no	no	212675	never	never	never	never	never	never	never	never	never		never	never	never	never		never afraid	15	Burukinafaso		0	0	0	.21267501
208	49	3	30-34	urban	1	secondary	no	catholic	richest	no	husband/partner	secondary	no	no	no	no	no	no																		product not used	Burukinafaso	No	0	0	0
208	115	3	40-44	urban	1	no education	no	muslim	middle	no	joint decision	no education	yes	yes	yes	yes	yes	yes	212675	never	never	sometimes	never	never	never	never	never	never		never	never	never	never		never afraid	product not used	Burukinafaso	No	0	0	0	.21267501
208	155	3	30-34	urban	1	no education	no	muslim	poorest	no	joint decision	no education	yes	no	yes	no	no	yes																		20	Burukinafaso		0	0	0
208	155	2	25-29	urban	1	no education	no	muslim	poorest	no	joint decision	no education	yes	yes	yes	yes	yes	no																		20	Burukinafaso		0	0	0
209	16	2	45-49	urban	1	primary	no	catholic	middle	no	respondent	no education	yes	no	no	no	no	no	533058	never	never	never	never	never	never	never	never	never		never	never	never	never		sometimes afraid	4	Burukinafaso		0	0	0	.53305799
209	29	3	20-24	urban	1	no education	yes	muslim	richer	yes	respondent	no education	no	yes	no	yes	yes	yes																		12	Burukinafaso		0	0	0
209	43	2	35-39	urban	1	no education	no	muslim	middle	no	joint decision	no education	no	no	no	no	no	no	533058	never	never	never	never	never	never	never	never	never		never	never	never	never		sometimes afraid	4	Burukinafaso		0	0	0	.53305799
209	43	3	15-19	urban	1	no education	no	muslim	middle	no	respondent	no education	no	yes	yes	no	no	no																		4	Burukinafaso		0	0	0
209	70	2	30-34	urban	1	no education	no	muslim	richer	no	joint decision	secondary	no	yes	yes	yes	yes	no	265787	never	never	never	never	never	never	never	never	never		never	never	never	never		sometimes afraid	product not used	Burukinafaso	No	0	0	0	.26578701
209	110	2	30-34	urban	1	no education	no	muslim	richer	no	respondent	no education	no	no	no	no	no	no	265787	never	never	never	never	never	never	never	never	never		never	never	never	never		sometimes afraid	6	Burukinafaso		0	0	0	.26578701
209	124	2	25-29	urban	1	secondary	no	muslim	richer	no	respondent	secondary	yes	no	no	yes	no	no	265787	never	never	sometimes	never	never	sometimes	never	never	never		sometimes	never	never	never		sometimes afraid	20	Burukinafaso		0	0	0	.26578701
[truncated: 17,445 more rows]
